# Supplementary material for: Immunoglobulin profiling with large high-density peptide microarrays as screening method to detect candidate proteins for future biomarker detection in dogs with steroid-responsive meningitis-arteritis
Source: PLoS One. 2023 Apr 10;18(4):e0284010. doi: 10.1371/journal.pone.0284010 (PMC10085023; doi:10.1371/journal.pone.0284010)
Supplement: S1 Table — The table shows averaged spot intensities of the assays with the canine serum pools against the microarray content and the calculation is based on the corrected intensity values. The position on the array is given in “row” and “column”. The epitope is given as one-letter abbreviation of amino acids [28]. Fluorescence intensity is given in fluorescence arbitrary units for the IgA and IgG responses of the pooled serum samples of dogs with SRMA or IVDH and for the corresponding secondary antibodies. Abbreviations: Ig-immunoglobulin; CDV- canine distemper virus. (XLSX) [file pone.0284010.s001.xlsx]

## Sheet: Tabelle2
Antigen & Peptides	Peptide	Serum Pool IVDH, 1:100 (IgG)	Serum Pool IVDH, 1:100 (IgA)	Serum Pool SRMA , 1:100 (IgG)	Serum Pool SRMA , 1:100 (IgA)	Anti-Dog IgA DL800, 1.0 µg/ml
aminoacid epitope	YTLHTNEQSLTFQLV	0	322	0	0	0
aminoacid epitope	GKTMDITYTQSWPGH	0	0	0	0	0
aminoacid epitope	DAPATYNYTPSGIPI	0	0	0	0	0
aminoacid epitope	HHFQITRGMQARWSR	0	0	0	0	0
aminoacid epitope	TEGYSFPVIHMETWE	1745.5	2649.5	1416.25	1447.5	0
aminoacid epitope	MDEFENDMTVTMTHQ	282	276	0	915	0
aminoacid epitope	PTLWEKEKEIYPRLS	77	0	0	0	0
aminoacid epitope	STRMWRMTSEVGTDY	216	0	0	0	0
aminoacid epitope	RSGWKQFGGISQVTT	0	0	0	0	0
aminoacid epitope	SHSIWWGPLLLPLDE	33.75	93.5	710.5	545.75	0
aminoacid epitope	GGNTKTVIWEKVFLV	0	0	0	0	0
aminoacid epitope	VNTGQWGPIDWTAQI	0	0	0	0	0
aminoacid epitope	RMPIQAKTAIQDVMW	0	0	0	0	0
aminoacid epitope	LILIMVDWPLSKDHR	0	0	0	0	0
aminoacid epitope	DMNVSVHWFVSQGHE	0	0	396	651	0
aminoacid epitope	KHHKDEYATTWKHYY	0	0	150.5	0	0
aminoacid epitope	PWDPDDNNASSMVME	1037.5	1076.25	1610	1379.25	0
aminoacid epitope	WMTSGLPLEIIARRN	0	0	0	0	0
aminoacid epitope	NDRAMAFVARDFPNE	1126.25	379.5	373.25	397.25	0
aminoacid epitope	FMANINVGNKKGEEK	0	0	0	60.25	0
aminoacid epitope	PPNYVWLPKDFAWNP	0	0	0	0	0
aminoacid epitope	EDILDRQWPEVRARY	623	361.5	889	707	0
aminoacid epitope	LNWFQRMQGLYTYMD	152.75	36.5	263.5	337.75	0
aminoacid epitope	MFSMRHDWRWFVLVG	0	0	441	0	0
aminoacid epitope	KTQDWFSSMLSNHLR	0	0	0	0	0
aminoacid epitope	GDSNPTGLWSSQAVQ	0	0	0	392.25	0
aminoacid epitope	LKRVPREPPPNAEDW	1819	236.25	0	0	0
aminoacid epitope	KFVEEHDFEGWNRPE	507	408.75	2012.25	1585	0
aminoacid epitope	ASEGHRAYKKHMFVS	0	0	0	0	0
aminoacid epitope	MMRWLIRWKYKNTHV	0	0	0	0	0
aminoacid epitope	KKMVQVKYHGPKSTT	0	0	0	0	13.75
aminoacid epitope	SFWPFVIMRISRPWG	0	0	0	0	0
aminoacid epitope	EIGDDKKSSAINFFV	572	1370.5	469.5	286.25	0
aminoacid epitope	FVARWDAINEENPDE	233.5	1257	1634.5	2843.5	0
aminoacid epitope	QLERQKRQPPHPYIR	0	0	0	0	0
aminoacid epitope	IKGRHWQQFAMQRDA	0	0	0	0	0
aminoacid epitope	LAEGDIYIFGNTWRH	47.25	6.25	224	82	0
aminoacid epitope	APGHRGKIGAKFWEP	0	0	0	0	0
aminoacid epitope	NDHKFVHPVKNWVQH	0	0	0	0	0
aminoacid epitope	KFQINLWHESWWIWE	117.25	118.5	605.5	227	0
aminoacid epitope	TSQEWWHIYPMFRPD	0	73	334.5	0	0
aminoacid epitope	AINPTANAGMGKNTP	0	286.5	0	0	0
aminoacid epitope	VEINKKLMKKHIPDK	0	0	0	0	0
aminoacid epitope	KPLHPPEFIMPQWMF	0	0	391.75	148.5	0
aminoacid epitope	GWSNTFRRMNTYFTV	0	0	0	0	0
aminoacid epitope	WRKIEASWANSRLIG	0	0	0	0	0
aminoacid epitope	MGINANYFRYLYISE	0	0	137	40.25	0
aminoacid epitope	YFHDSHANGLLGVGA	0	0	0	0	0
aminoacid epitope	KDFAAYMVGTKPHWD	0	0	164.5	0	0
aminoacid epitope	GRWDWQNSRIHRQHN	16	202	115.5	184.5	0
aminoacid epitope	NDIWRTLVKKPPTWR	0	0	0	0	0
aminoacid epitope	THWRIHPLQHHYFDS	104.5	0	4735.25	406.5	0
aminoacid epitope	TNFLIFQFKLDSVQL	0	0	0	0	0
aminoacid epitope	AATNWWQKRVWRFWN	0	0	0	0	0
aminoacid epitope	HAEVPGFWYHAYWIQ	0	76.25	0	298	0
aminoacid epitope	DSVGYPRPYWNIDFF	129.5	0	748.5	284	0
aminoacid epitope	TTEEDISPLQWPVWS	358.5	997.25	585	682.75	0
aminoacid epitope	HYTAQGGVELFYAGW	0	67.5	263.25	146.75	0
aminoacid epitope	FTRWDWIKFYFNLTW	0	0	0	0	0
aminoacid epitope	GAIFYFVKSFHRDQA	0	0	0	0	0
aminoacid epitope	FTRFFIFEPTSYFEV	0	34.75	280	0	0
aminoacid epitope	KLASFRIDIPEFRKG	0	0	0	0	0
aminoacid epitope	SLRRPSKSDYTSMRH	0	0	0	0	0
aminoacid epitope	IKFSDIYRYDEMRFG	78.75	28.75	342.5	0	0
aminoacid epitope	YQMHQKSANSFETVH	0	163.25	0	0	0
aminoacid epitope	TVAMLRTDEPATYPI	0	0	0	0	0
aminoacid epitope	VHWLYYTMDEYDAWS	1219	388.5	320	173.75	0
aminoacid epitope	YISSPVLPMVYHLET	37.25	0	0	0	0
aminoacid epitope	WMERISEGKPRFVIF	39.5	0	245.25	0	0
aminoacid epitope	HSKFFWYRPHVHTEG	0	0	0	0	0
aminoacid epitope	NNYTSDWTEPMRPSS	54.25	201	0	0	0
aminoacid epitope	RWEDSQWPNVRLWHP	293	434	846	631.5	0
aminoacid epitope	KWRDIQKFKENIYRS	0	0	0	0	0
aminoacid epitope	HHLAQSADWKKTAVT	257.25	41	0	0	0
aminoacid epitope	GAYMTFTPLTVHGHP	0	53	0	0	0
aminoacid epitope	RQHQFWPPPGWSWSA	0	0	0	0	0
aminoacid epitope	LIYSTMLALPQHANW	0	0	0	0	0
aminoacid epitope	PNSHWWWESLPPMYV	179.5	41.25	520.75	520	0
aminoacid epitope	YWRQASFLWWPQTYG	0	0	0	0	0
aminoacid epitope	GKYMHDRERPLAQIN	0	0	0	0	0
aminoacid epitope	VMGWTGWLHMPWWMF	103.25	37.25	1303.25	39.5	0
aminoacid epitope	DWWDEQSVSIFRWKR	253.5	102	1055	425.25	0
aminoacid epitope	KLKVHMYILARNRPT	0	0	0	0	0
aminoacid epitope	LEQYFYYYHTYIVDW	142.5	103.25	481	212.75	0
aminoacid epitope	SETDFYQSSVVQYPQ	69.25	491.25	0	914.25	0
aminoacid epitope	ETRIYFFWGRRPVMS	0	0	0	0	0
aminoacid epitope	ITSGKTARNMMEDWY	449.25	96	0	0	0
aminoacid epitope	VMMIPWHTWAYAQEF	159.25	0	277.5	0	0
aminoacid epitope	ESIFELNYEWKITSI	380.5	0	2604	0	0
aminoacid epitope	WWREYKLMGVQESGY	0	0	436	0	0
aminoacid epitope	WIHRLRWEVFWIFWS	0	0	0	0	0
aminoacid epitope	DQWITMDGPVWYQYH	420.25	101.75	283.75	144	0
aminoacid epitope	GQEQYAFMHFISPQK	0	0	0	207.25	0
aminoacid epitope	LTMVRYQGMSYTPEY	69.5	0	0	0	0
aminoacid epitope	GYDWRQNLNMTQAIT	0	0	163	0	0
aminoacid epitope	THSKDYVEFISIHSM	0	0	79.75	0	0
aminoacid epitope	HSWEMNFRYNWRNAE	130	153	708.5	448.25	0
aminoacid epitope	PNIMSAGRLVGAGNI	212.5	184	0	0	0
aminoacid epitope	FLAQSAMSKTWNHGF	0	0	0	0	0
aminoacid epitope	HKERWWDRMQWKYFI	0	0	0	0	0
aminoacid epitope	HMHQWENFRTDGREH	210	326	669.5	826.25	0
aminoacid epitope	YDHSDPKGMYHVHDY	387.25	394	1072.25	580.5	0
aminoacid epitope	DPTEAARAEGEKSYW	105	191.5	0	0	0
aminoacid epitope	KKKTHHHRFINKNIT	0	0	0	0	0
aminoacid epitope	TADESVVVSVWMSPR	898.5	140.75	0	64	0
aminoacid epitope	ENYYNLRAMAPKWTS	0	0	0	0	0
aminoacid epitope	QRASWWFNGVSEMKY	0	0	0	0	0
aminoacid epitope	WQVFSASGIFSTEMM	0	0	0	284.5	0
aminoacid epitope	HQPVSSEHETWNWTK	0	0	0	0	0
aminoacid epitope	WHYHVLLKPFDHYGI	156	0	465	0	0
aminoacid epitope	GYMIMDFIATDQPVE	0	58.25	0	559.25	0
aminoacid epitope	TSTANMHNMPSVNYN	0	0	0	0	0
aminoacid epitope	THHWDQKMIESMWRF	0	0	0	0	0
aminoacid epitope	NGKTNVHLWKMNIHW	0	0	0	0	0
aminoacid epitope	PFDTGYVLIAHWGRT	876	0	0	0	0
aminoacid epitope	WWELYWYILMGHYGN	202.5	319.25	527	460	0
aminoacid epitope	GPYNHSRFRPGLSSK	0	0	0	0	0
aminoacid epitope	NWEDVQFMGYLWVAG	160.75	126.5	661	465.75	0
aminoacid epitope	VRTDGQGDREKKPNM	0	0	0	172.75	0
aminoacid epitope	QYTDKRPPEWMFLYN	0	0	382	0	0
aminoacid epitope	PELWEWKGLVVAERE	221.5	290.25	962.75	1262.5	0
aminoacid epitope	ITTSLMVRSMVFKKK	796	549	0	0	80.5
aminoacid epitope	TMDRQTMRIQDWHDR	0	0	0	125.25	0
aminoacid epitope	WVMMKFEFRSRNPTN	97	246	0	0	0
aminoacid epitope	GTQFTYYGSWPMNIH	0	0	0	0	0
aminoacid epitope	KYKQHEPWALIRMML	0	0	0	0	0
aminoacid epitope	WGMQTYTPRFDGFHD	261.25	153.5	1077.5	704.5	0
aminoacid epitope	RIRPEGYFWHDWRIS	0	0	358	155.5	0
aminoacid epitope	EVFSFWDDIQYSDRL	347	0	635.5	281.5	0
aminoacid epitope	YDEKHVVKQVRRIMT	0	0	0	0	0
aminoacid epitope	WRPTVMAWWDGHGSW	0	0	0	57.75	0
aminoacid epitope	GVHIQIPKSAMWTNG	0	0	0	0	0
aminoacid epitope	NSEMAVSWHANWPPH	0	0	0	177.25	0
aminoacid epitope	NSNQIHKNTAFWTWI	0	0	217	0	0
aminoacid epitope	EEMRKHEIHSDIHTG	333	230.75	0	0	0
aminoacid epitope	SVKTESSDRTKTSPD	0	0	0	213.5	0
aminoacid epitope	FMAIDMSGDTKRQYE	532	136.5	410.5	282	0
aminoacid epitope	SYRPIFRSHRWQNNG	0	44.25	44.25	240.5	0
aminoacid epitope	GLKTYDSWNGPRYQD	121.5	159.5	815.75	1615.75	0
aminoacid epitope	QVNQVSPDSFKQLFK	0	0	0	0	0
aminoacid epitope	FWNQLNQHWSPAYYV	0	0	0	0	0
aminoacid epitope	MFWYHGHEWNSLRGI	17.5	21.25	482.25	0	0
aminoacid epitope	QWNKVRWPQKNARML	0	0	0	268.75	0
aminoacid epitope	DAVSQMVHMSGMREQ	109.75	113.5	116.5	1016.25	0
aminoacid epitope	WWVSHPRWSKFFRGW	0	0	0	0	0
aminoacid epitope	NWMSDWKPSLNWFGP	1060.75	0	4579	318.5	0
aminoacid epitope	VRLDDWTMMFWKWIM	0	0	0	57.25	0
aminoacid epitope	HAPEIEHMRSMWETN	162.75	370.5	612.75	351.25	0
aminoacid epitope	RGMMKWENSFFKPNT	0	0	0	0	0
aminoacid epitope	GTNDVMKKMNWLTIP	0	0	0	0	0
aminoacid epitope	VEFMVSEKRTVRGAI	0	56	0	0	0
aminoacid epitope	KFDLRHWIVAYDPEA	0	0	0	0	0
aminoacid epitope	LKDRFSASDFRFASP	0	0	0	0	0
aminoacid epitope	EDVKNWQAVPDIKIV	314.75	67.75	146	168.75	0
aminoacid epitope	PHPHRYAPFAPDRSR	0	0	0	0	0
aminoacid epitope	LETRGFIKYMQKFTF	0	0	0	0	0
aminoacid epitope	PSRHPLMFPWRLPVY	0	0	0	0	0
aminoacid epitope	MAIDRYFTYRKTTGP	226	0	0	0	0
aminoacid epitope	DPQHWERYNDTPNKA	120.75	0	622.75	0	0
aminoacid epitope	QQRVMLTMSSVGWAS	0	0	0	0	0
aminoacid epitope	GETHLWDTGETIDQR	123.25	253.5	455.75	654.75	0
aminoacid epitope	YHRNNQPETDQDKVF	0	0	4420.5	1029	0
aminoacid epitope	DTPALDTNMPIFMYS	114.5	0	0	134.75	0
aminoacid epitope	QMPHRFYDSKMGWFK	0	0	0	0	0
aminoacid epitope	RKKGQMMVIGSRNAA	0	0	0	0	0
aminoacid epitope	GQYMKITNADRIADK	0	17.75	0	0	0
aminoacid epitope	VGLVELIAVHSWNWN	26.75	90.25	0	129.25	0
aminoacid epitope	IERGRDTYKYPHWGA	0	0	0	0	0
aminoacid epitope	MPYAFVFHNLTPSKS	0	0	0	0	0
aminoacid epitope	NQKYFAFYFVGPNMP	0	0	0	0	0
aminoacid epitope	VRHMHHYAIRQYDHF	104.75	99	0	0	0
aminoacid epitope	TGYEWVETKSDRPRK	4	0	0	0	0
aminoacid epitope	LPAWHPGWFAHKSRR	0	0	0	0	0
aminoacid epitope	TVHRFGIEMWETWRA	0	0	0	0	0
aminoacid epitope	LKPPGWIQLFQRPWQ	0	0	0	580.5	0
aminoacid epitope	VQWVLKYHKWAAFHL	0	0	0	0	0
aminoacid epitope	WLLRFNHDTEHISHH	0	43	130	130	0
aminoacid epitope	WNETWWETDMMIKAR	0	85.5	285.5	280.5	0
aminoacid epitope	PTAYNGPSLWMSTRK	0	0	0	0	0
aminoacid epitope	VDRWPQRTDHEDAMD	210.5	185.25	846.25	1029	0
aminoacid epitope	TGRTDWWEWAAKIMI	18.75	0	1049	0	0
aminoacid epitope	HMWIHYIVPVMWFEY	193.75	0	1051.25	298.75	0
aminoacid epitope	TTPYHRSLTQQWFHP	0	0	0	0	0
aminoacid epitope	YPVPNSYPYGTKYDS	0	0	0	0	0
aminoacid epitope	HHSGSRSWAYQWLLT	0	0	0	0	0
aminoacid epitope	WRSTGMRIWRAWVIW	0	0	0	0	0
aminoacid epitope	GLEAYIKDLMKHHAS	0	0	0	0	0
aminoacid epitope	KVQHILKYGAMILER	0	0	0	0	0
aminoacid epitope	RMQVFTAVINIWHYN	0	0	0	0	0
aminoacid epitope	PWYDAKVIIHPGVRI	0	0	0	0	0
aminoacid epitope	TLNAIFEIDTEPAQH	223.75	125.75	730.5	577	0
aminoacid epitope	AEHMWSMEIGAPSVT	23.75	49	0	0	0
aminoacid epitope	GETDDHSVQYKMTWF	177.5	308	582.75	374	0
aminoacid epitope	NAARDVRQAGTRGRG	0	0	0	0	0
aminoacid epitope	WPNGHWPSEWEKTVR	0	36.25	0	0	0
aminoacid epitope	PTRHEEFMFQESGIK	23.75	0	0	0	0
aminoacid epitope	HEIQIYFKQLVFFVG	0	0	0	0	0
aminoacid epitope	WPEDGENKWFEFVMG	570.5	594	1107.25	1797.25	0
aminoacid epitope	LNVTAYANQKQKPKR	0	0	0	0	0
aminoacid epitope	PSSLGSVLPLMVITD	0	0	0	0	0
aminoacid epitope	HQWVRMYFKGGSKMN	0	0	0	0	0
aminoacid epitope	EISHYKIGLLYEIGA	209	0	0	40.25	0
aminoacid epitope	PYVVRWRFMIIVIMT	0	0	0	0	0
aminoacid epitope	RTTTMYGVRQAPKED	261	42.25	0	257.5	0
aminoacid epitope	SHAKESIFWYIGMGM	0	0	0	0	0
aminoacid epitope	VAVVDYMWNPPAWTK	0	0	0	0	0
aminoacid epitope	NTDWVGPYRVNMEMN	197	618.75	386.5	250.75	0
aminoacid epitope	ATVPMSMTLILKLEQ	0	0	0	73.5	0
aminoacid epitope	SFRHGNGTDETIKIV	0	0	0	0	0
aminoacid epitope	YHYFVKVKLRPWATP	0	0	0	0	0
aminoacid epitope	KDTHRRDEGSMPHEA	77.75	219.75	243	352.5	0
aminoacid epitope	RQRGRHQAMKSPWNS	0	0	0	0	0
aminoacid epitope	WYIWLSNLYIWKMTP	0	0	0	0	0
aminoacid epitope	ATDKFHDHMSVGGSW	34.25	53	0	0	0
aminoacid epitope	GQPKPENRHSMQRLM	0	0	0	0	0
aminoacid epitope	YRPNVWNSHPYDSFG	85	56.5	0	0	0
aminoacid epitope	DSNFKSPSQAFEPMQ	0	0	0	590	0
aminoacid epitope	HFNWQQVTKDVINFM	0	0	0	0	0
aminoacid epitope	VFTSKPLSPAPLAPK	0	0	0	0	0
aminoacid epitope	SSKHGIWQYFMRMMD	137	47.25	0	53.25	0
aminoacid epitope	MDELAARPIWIPYLR	169.75	0	429.25	119.75	0
aminoacid epitope	YAAFFVRENWVGQWG	0	0	0	0	0
aminoacid epitope	PKDMLYINIFTLDSL	0	0	0	0	0
aminoacid epitope	NGAARFMLNMPLSLG	0	0	0	0	0
aminoacid epitope	MSWSRNDMHVVGGAG	0	2.5	0	0	0
aminoacid epitope	QSGVRMRENRSESIN	0	31.75	0	0	0
aminoacid epitope	PFYHWEWLNQRVWDK	100.75	0	109.25	0	0
aminoacid epitope	MPMRVIDHVDFLDGS	0	0	226	100.25	0
aminoacid epitope	FFFWIDPPTWWNGSV	0	0	0	0	0
aminoacid epitope	ITLRSTMFFYDRKGI	0	0	0	0	0
aminoacid epitope	PWLYQAFGRGWKEYF	72.75	0	127.5	0	0
aminoacid epitope	WKRVWPMKKKVYEWS	0	0	0	0	0
aminoacid epitope	FRPEVSDTYNTILGY	0	24.25	0	0	0
aminoacid epitope	QKSFMGSAFVTLMHR	0	0	0	0	0
aminoacid epitope	SFERIEVGHVTDATQ	92.5	204	532.5	756.5	0
aminoacid epitope	RVVQGWFYPMEGIKY	0	0	0	0	0
aminoacid epitope	VGEFADNNFHYEQVW	266	297.5	899	896	0
aminoacid epitope	VFYYANRWNQDDRDK	0	0	0	270.5	0
aminoacid epitope	RTFVDRILYLSFHHI	0	0	0	0	0
aminoacid epitope	MPVYYEEHQMKLDMW	298.25	217.5	995.5	879.5	0
aminoacid epitope	WRRGPYTLRWSETRP	0	0	0	0	0
aminoacid epitope	DAEFSSMAKLQQFIW	0	0	0	45.5	0
aminoacid epitope	LVFIFFTRWHQAVMK	0	0	0	0	0
aminoacid epitope	GHPDAVHDQVSRDWF	239.5	268.25	921.25	746.75	0
aminoacid epitope	EPAGSQKQPFLQTNH	273.5	182	0	508	0
aminoacid epitope	WHERNKIKDRQHWPE	144.75	201.25	656.25	1046.5	0
aminoacid epitope	YFHIPVYNFMMLEAL	0	0	0	427.5	0
aminoacid epitope	VNHRTPMNDVRQYSW	0	0	0	0	0
aminoacid epitope	AKTPIDNGVGEPSHA	14	0	0	113.5	0
aminoacid epitope	IYWFLLSIFEHSLAS	0	0	0	0	0
aminoacid epitope	HALFPGTHFFFNAMS	0	0	0	0	0
aminoacid epitope	HHLNKPIVQPFHWLG	0	0	0	0	0
aminoacid epitope	LHYSTEQPFDFWEHK	101.75	98	234	274.5	0
aminoacid epitope	EWLMHQLSDDNISFW	561	238.5	343.75	126.5	0
aminoacid epitope	RGDIGNDAVMMTHRQ	16.25	170	198.5	1335.25	0
aminoacid epitope	TQSHTNEQHAMNQHT	26.75	571.25	337	936.5	0
aminoacid epitope	WFWISADVRSDFVTL	0	0	0	0	0
aminoacid epitope	TSTSRNDVADYQKRV	0	0	0	0	0
aminoacid epitope	KQGSTDTKTNKRQGP	0	0	0	453.5	0
aminoacid epitope	LHWSPQHQGAIVAYN	0	0	0	0	0
aminoacid epitope	PKPFRMDFRSVMLGY	0	0	0	0	0
aminoacid epitope	YQVDIWQYNNYHKIR	0	0	0	0	0
aminoacid epitope	HIFAYNMDEDEAVFK	222	92.5	278.5	169	0
aminoacid epitope	AIRKPVERWAHKAKY	0	0	0	0	0
aminoacid epitope	WQGFGNADSVHRRVE	0	49.25	0	209.5	0
aminoacid epitope	RRIGAQMGQSVRFKA	0	0	0	0	0
aminoacid epitope	MWRAYEWNSNAKHVK	0	0	0	0	0
aminoacid epitope	RYHYSNDHNLYLMIF	105	30	330	0	0
aminoacid epitope	TTSYGGFLSYSKAHR	0	0	0	0	0
aminoacid epitope	LSIANNAYWMFSKNP	0	8.25	0	0	0
aminoacid epitope	EYWWHIVWLNEWYLF	428.5	191.5	389.5	290.5	0
aminoacid epitope	QQSHMHWFRWRARLV	0	0	0	0	0
aminoacid epitope	FKYNFMHGPFQQDRH	109.25	46.25	547	278.5	0
aminoacid epitope	FTHYSGVADYEQLWH	66.25	115	287.25	182.75	0
aminoacid epitope	ISKTEQAPMWESPIY	0	43	198.5	92.25	0
aminoacid epitope	HPMNHTLQSGFGYSS	0	0	0	0	0
aminoacid epitope	LFLFQTTIKFWHSYY	0	0	0	0	0
aminoacid epitope	WSITYPQREHSKYEG	39.75	135	543.75	404.5	0
aminoacid epitope	PDHHWTVTETFHEKH	307.5	295	4949	1113.5	0
aminoacid epitope	AYWPQLNSRWHGRMI	0	0	0	0	0
aminoacid epitope	MSASWVYVRPFTDMM	65.5	93.25	0	0	3
aminoacid epitope	NRPRTWDDNQPKWES	0	59.25	606	872	0
aminoacid epitope	LKQDTGRDEKMNVYG	0	0	143	74.25	0
aminoacid epitope	IRRMRDVMIFGTWLH	0	0	0	0	0
aminoacid epitope	QWTRMAKKQGIIIHP	0	0	0	0	0
aminoacid epitope	STHVKQMPFAPRDTE	0	21.5	328.5	430	0
aminoacid epitope	PRRKETPYMWKGQTS	0	0	0	408.75	5.75
aminoacid epitope	NSERDIWVDRTMSDK	76	165.75	195.25	322	0
aminoacid epitope	RIFLNRQSQAVSSAH	0	0	0	0	0
aminoacid epitope	NLKFRGMVVPLHWMT	0	0	0	0	0
aminoacid epitope	LIDTAIPEMMYLNMT	30	42.25	158	203	0
aminoacid epitope	LSQWLRDMDSIREEQ	241.25	405.5	1191.5	3948.5	0
aminoacid epitope	RPIISASATWQRLMI	0	0	0	0	0
aminoacid epitope	GPFEWIDSPNFDVAT	153.75	166.5	2743.25	1459.75	0
aminoacid epitope	KMHYPVYEELNPFYN	85.5	43	245.75	0	0
aminoacid epitope	YNLPSHFSDTSYRTQ	0	110.25	271	332	0
aminoacid epitope	YHLIATPEWYMGTVY	70	0	752	0	0
aminoacid epitope	GINNYARKANMRLDL	0	0	0	0	0
aminoacid epitope	QHYIFVHDMDIFQAN	0	0	162.25	928.5	0
aminoacid epitope	MEEQNIPNMLKMWDW	500.5	286.25	711.5	0	0
aminoacid epitope	EMFDDDQVWFDNGDA	596	516	2331.75	992.75	0
aminoacid epitope	PNLWFSYAQTGPDDG	0	0	147.25	142	0
aminoacid epitope	NGIPMIWFGTSKEMM	0	0	0	0	0
aminoacid epitope	DWPEDAFSNNVPNQT	1415.5	1666.25	7695.5	8741.5	0
aminoacid epitope	RKRQSFSSIQRFWQK	0	0	0	0	0
aminoacid epitope	QWGTTYPRDFPVQLE	0	103.75	322	309	0
aminoacid epitope	QHGLYNISASFYNGW	0	0	0	0	0
aminoacid epitope	MPPNSDDNEWQKWIW	49.75	96.75	0	0	0
aminoacid epitope	FVRLTFMYAWNHSEY	0	0	0	0	0
aminoacid epitope	FKIEKSWAWINWPTE	54.5	54.75	113.75	177	0
aminoacid epitope	HKWQEINHWDWWPWW	283.75	161.5	706.75	398	0
aminoacid epitope	NGHAALTFMWDHGRS	0	0	0	0	0
aminoacid epitope	TWWDHPAFDLYPLND	423.25	416.75	1654	867.5	0
aminoacid epitope	AHKGVYMNYNSSHIN	0	0	0	0	0
aminoacid epitope	RWQSIRTMFQHPDSL	0	0	0	0	0
aminoacid epitope	SHNNHDPYFLYQHTQ	0	206.5	193.5	1137.25	0
aminoacid epitope	QTKYPQHYAATHYHT	0	0	0	523.75	0
aminoacid epitope	HFEKWQWSTKWVAEN	72.25	202.5	573.5	1191.75	0
aminoacid epitope	PEWWLTPNGNNWKPE	194	321.5	826.75	543.5	0
aminoacid epitope	YYGSMREMWWGLAVQ	0	42	342.25	128.75	0
aminoacid epitope	ATMEDDWRLAWQQRW	287.5	99.5	1183.25	331.5	0
aminoacid epitope	KLTLKEEISVTNIVP	0	0	0	0	0
aminoacid epitope	KKYQHYLTGSRIARM	0	0	0	0	0
aminoacid epitope	YYAHEPLNPGASMAN	106.5	0	433.5	725.75	0
aminoacid epitope	LDTVAQIYPMLFLPL	0	0	0	0	0
aminoacid epitope	DHVQDNASHTDPAFY	391.75	327.75	1048.75	491.25	0
aminoacid epitope	QREFKINVDQDFTFM	142.75	169	470.25	575.5	0
aminoacid epitope	VINNPFFLLVDHQWS	0	0	0	0	0
aminoacid epitope	GTRNTITFMLFAYYK	0	0	0	0	0
aminoacid epitope	PIGHFNKPAPFPAYA	18.5	0	0	0	0
aminoacid epitope	DGIPDTTDRAAMSYG	50.5	59.25	493.75	391	0
aminoacid epitope	YNHQYTFDTEPSVTR	0	0	203.25	0	0
aminoacid epitope	INFWFGFQGIAQYNA	0	0	0	0	0
aminoacid epitope	WNWPPDDESGWEKIG	110.5	179.25	1664	926	0
aminoacid epitope	NDGNSPYDNIWQRLG	0	0	837	547.25	0
aminoacid epitope	QMNVVELLALANFVS	0	0	0	0	0
aminoacid epitope	HDQIVEPAMWSMTTA	48.25	14	209.25	310.5	0
aminoacid epitope	FKWKPSQWMNLTHYH	0	0	1474.25	0	0
aminoacid epitope	VTDSKYRGFFTHANS	0	0	0	0	0
aminoacid epitope	VPAHWSLHPMMVQVM	23.75	0	0	0	0
aminoacid epitope	LKGHWYLMPVQMWHH	0	0	0	0	0
aminoacid epitope	LMKFHTLGPMMGFMP	120.75	0	207	0	0
aminoacid epitope	KPYDEEGEEAAPKAR	158.25	213.25	590.25	898.75	0
aminoacid epitope	AIVKRRRWWPIAIYM	0	0	0	0	0
aminoacid epitope	ARTDAAVGDNLWWWT	0	0	0	0	0
aminoacid epitope	IPDYTEWVAAYHYDV	272.5	480.75	1655.75	619.5	0
aminoacid epitope	RYMQIDDEIHQVINL	0	0	0	0	0
aminoacid epitope	RKGRYISMMNTQELA	0	0	0	0	0
aminoacid epitope	NWWQPYMTFSFQFIW	0	0	0	0	0
aminoacid epitope	MHPIAMANYGERTFK	0	0	0	0	0
aminoacid epitope	NKSQEISEMHQDPFY	423	563.5	859.5	851	0
aminoacid epitope	NNTINPYQGRMAIPQ	0	319.5	0	413.25	0
aminoacid epitope	DGWHQKYEHEFNGLP	312.25	313.25	277.5	0	0
aminoacid epitope	AEGNDDNIVKYFKKG	0	0	0	0	0
aminoacid epitope	TKFTEEEDPRKRDYT	100.5	212	187.5	0	0
aminoacid epitope	TFVKQVTITKIGFVE	0	0	0	0	0
aminoacid epitope	SMMKDNELYDEAERY	520	242.5	0	20.75	0
aminoacid epitope	HGSMVIRQKHEGKFP	0	0	0	0	0
aminoacid epitope	SYHSFNSAMHENSHN	150	1159.5	0	0	0
aminoacid epitope	KSYFNNDETKHPYKN	0	114.25	0	0	0
aminoacid epitope	VMWDSREGVSDSHSR	50.5	61.75	225	150.5	0
aminoacid epitope	VVPFMSPIAIPFPHS	0	0	0	0	0
aminoacid epitope	AVMGSKTDPSANTHT	0	19.25	0	0	0
aminoacid epitope	IIQWMTSASPHNWHW	0	0	0	0	0
aminoacid epitope	TEYGGSHMKVQSIGW	510	1039.5	0	0	0
aminoacid epitope	PNMPQSDWMGHYIPI	0	0	0	0	0
aminoacid epitope	IDYLWLIQWSQRTDT	0	0	0	195.25	0
aminoacid epitope	LGNREEPISESRKTM	0	0	0	0	0
aminoacid epitope	DHFDSTTDEQRDYDG	494.25	377.25	2290	1333	0
aminoacid epitope	EAEHHTYTGNLTAQF	320	203.25	0	197	0
aminoacid epitope	EYANWSDVHTLNNQD	656.5	2013.5	18630.2	6083	0
aminoacid epitope	QMAFSWSSVLPELDS	0	0	754.75	0	0
aminoacid epitope	HHTFLLYMLQVDWSW	0	74.5	0	0	0
aminoacid epitope	IDYPQSQYSMAYYGP	428.75	72	7062	547.5	0
aminoacid epitope	QDSNHSDWSGGQGKY	0	169.5	334	0	0
aminoacid epitope	YKLLYSEYLPYPNQY	0	0	198	0	0
aminoacid epitope	WAQHWSKSTQSSRMN	0	0	0	0	0
aminoacid epitope	GKDIPWGSAMQHLWH	0	4.5	0	0	0
aminoacid epitope	MIVMRNSHEFQKTSE	0	0	0	0	0
aminoacid epitope	PEMYRYLYEIIADVA	101.5	0	0	300	0
aminoacid epitope	VTTEAKYSINLGTRN	0	0	0	0	0
aminoacid epitope	YNETTERSRYFWQRQ	0	189.5	0	880.75	0
aminoacid epitope	DNDNLTLRSHDDNSE	0	410.5	609.75	1254.25	0
aminoacid epitope	AEHRRMHEDEDMHYH	321.5	536.75	285	567.5	0
aminoacid epitope	SRAYERRAWIVIWHD	0	0	0	0	0
aminoacid epitope	MIRTNKYYLSREIVV	0	0	0	0	0
aminoacid epitope	NWQNPSEVHKRVMLD	0	0	0	0	0
aminoacid epitope	VVQDDAEWGQLRGYP	0	82.5	362	271.75	0
aminoacid epitope	RLRHPFDMLLWDATS	0	0	141.5	0	0
aminoacid epitope	ENTPTYLRTYEELSP	623.75	240.5	646	631	0
aminoacid epitope	RRLNMEMNRTQHHGH	0	0	108	0	0
aminoacid epitope	VHILRAYAQGYNILD	0	0	107.5	0	0
aminoacid epitope	KKSDLIYHYERRGDR	0	0	0	0	0
aminoacid epitope	NTFLRVKLRYFNRDL	0	0	0	0	0
aminoacid epitope	PNSVSSAQGSVTYWK	0	0	0	0	0
aminoacid epitope	WSNGASESDQYMWKP	0	0	0	0	0
aminoacid epitope	MKVMETWMPSVGMWT	0	0	0	0	0
aminoacid epitope	PIPNGRDADSMVVWM	59	96.5	0	39.75	0
aminoacid epitope	NDKWYGPHEIRLPDF	664	191.75	1382	356.5	0
aminoacid epitope	PYTRMHPFGETVKYD	0	116.5	0	0	0
aminoacid epitope	TYWSDWTFGAGWFVD	0	0	435.75	0	0
aminoacid epitope	KELSAGQHAEHRLNK	0	0	0	0	0
aminoacid epitope	ASERDTKAIIVSEFD	205.75	131.5	817	445.5	0
aminoacid epitope	QRPTSHTYYNGWDWK	0	0	0	251	0
aminoacid epitope	QFIPDTIHDLVSDYQ	0	234.5	596.5	1034	0
aminoacid epitope	WLPYLERLYWLWKVR	0	0	0	0	0
aminoacid epitope	NGKWGLDWYDDWIQF	383.25	267	897	660.25	0
aminoacid epitope	HITANAVSMDMGGSG	0	0	0	0	0
aminoacid epitope	KFQYMNWMGDNPIFY	15.5	0	0	0	0
aminoacid epitope	LPEGGDMLPFNQGYT	23.5	110.5	348.5	116	0
aminoacid epitope	YYAEPYQRFGMMQEG	163.25	398	532	1237.25	0
aminoacid epitope	RRYRDILTFDRTHPQ	0	290.5	0	0	0
aminoacid epitope	NGKDATVHAHLAQDS	0	0	0	322.25	0
aminoacid epitope	VPIAELEPVIGIWFI	0	0	263	222	0
aminoacid epitope	FVDWWTYEEKMFESD	694.25	497.25	2419.75	1246.75	0
aminoacid epitope	WTLGEHFRPWKQPSK	0	0	0	0	8
aminoacid epitope	QSSSMTNKKGEIIFD	91	0	0	0	0
aminoacid epitope	AWVYSDTYKNTKFPQ	0	0	0	73	0
aminoacid epitope	NHFAMQSWAMQVTIW	0	0	0	0	0
aminoacid epitope	IYPHFGNVQHIRRFP	0	0	0	0	0
aminoacid epitope	RRRDNKTIWPQLARY	0	0	0	0	0
aminoacid epitope	VDAVLSRHEHQLLIL	0	0	121.5	0	0
aminoacid epitope	IFASLRIWEVKVGFY	0	0	0	0	0
aminoacid epitope	TVGFYNGQMEYEYGI	474.25	254	363.25	449.5	0
aminoacid epitope	QLPWGVWAKKVFDDW	0	0	1.5	0	0
aminoacid epitope	FSTGHWIKNVQLDAF	0	0	0	0	0
aminoacid epitope	GSYFAVLRSDDWTAV	0	0	0	0	0
aminoacid epitope	AHMPFQHPKADKEDQ	245.5	0	0	0	0
aminoacid epitope	GIPGRRSAMTDDDQQ	86.25	506.5	66	1250	0
aminoacid epitope	SLHDNKMEPGNVYFW	0	0	0	0	0
aminoacid epitope	GLTVEDHYTNRMMDW	234.5	141	481.25	454.5	0
aminoacid epitope	QDFFTFTDVYGHRQN	87	1031.75	0	383.5	0
aminoacid epitope	KWDIESWGFNWMHNM	0	69	151.25	127.5	0
aminoacid epitope	FSKVQWGAMPAWNYK	0	0	0	0	0
aminoacid epitope	QWTIGFSHFTTIKYL	0	0	0	0	0
aminoacid epitope	YVYPSASFLSDYHAP	0	0	0	0	0
aminoacid epitope	QTPIQNAQYIQEHFA	0	0	0	183.25	0
aminoacid epitope	NPRERKSPPYSSFKR	0	0	0	42	0
aminoacid epitope	DVVSIMPARHKNEQN	759	2132.25	0	993	0
aminoacid epitope	FKKQFMEYTVSQRWL	0	0	377.5	0	0
aminoacid epitope	ISNDMPIHYMESKWR	42.5	55.25	0	0	0
aminoacid epitope	SHKPLVVQALYWTPF	0	0	0	0	0
aminoacid epitope	NSLIEGQAVMKNIRF	0	0	0	0	0
aminoacid epitope	GTRDEFWIPMIKMAR	0	0	0	0	0
aminoacid epitope	RYESRQHQNYMDELT	45	142.5	805	424.5	0
aminoacid epitope	VHGTNHRHMSNKWEW	0	68	230.75	111.75	0
aminoacid epitope	MQVPKWMAARVSTEI	0	0	0	0	0
aminoacid epitope	RTWYVVYGPSDSNFS	771.5	0	0	16	0
aminoacid epitope	ELYMSGSWRWTHHTF	89	0	0	0	0
aminoacid epitope	EVEMLPIYKYDGFLH	327.5	158.25	256	254.5	0
aminoacid epitope	HRSELEKSNTMGWAH	0	0	0	0	0
aminoacid epitope	YMPHGMSPIFVEHAD	0	0	167	582.25	0
aminoacid epitope	GTEMNEFAYFFDVHL	0	141	481.75	305	0
aminoacid epitope	FAYQGGRWLETVHMV	0	0	0	0	0
aminoacid epitope	MYTVDDDTLPIYKNP	0	0	87.5	0	0
aminoacid epitope	YRPVHVILEIIMRAM	0	0	0	0	0
aminoacid epitope	FQLTAVPHTKNHLLD	0	0	0	0	0
aminoacid epitope	KPDAMSKDMRVNIPY	0	0	0	0	0
aminoacid epitope	DWVLFGKTILRMQHH	0	0	0	0	0
aminoacid epitope	EDTPLTKRQTWFDMA	201.5	57	284.75	329.75	0
aminoacid epitope	NRRVAPPIGDRRIYA	0	0	0	0	0
aminoacid epitope	DQQWTDDSYHNYNWY	488.75	223.5	514.5	604.75	0
aminoacid epitope	TKDIEWMYQAEHSFF	489.25	118.5	0	0	0
aminoacid epitope	QYPIMAFSIYGAHAD	0	0	0	114.25	0
aminoacid epitope	FYERMHDAYKEVYGF	78.25	12.5	432.25	263.5	0
aminoacid epitope	DQHYLPSAAHEQMWY	148.5	150.5	310.5	338	0
aminoacid epitope	WGEWTRRHFNLFRWG	0	0	73.5	0	0
aminoacid epitope	EYHQQWTDFNIHMPS	237	60.5	0	106	0
aminoacid epitope	QYRSMQDAYFDTQGL	0	0	0	127.5	0
aminoacid epitope	QSETQEWSDGFMLEL	102	0	793.5	449	0
aminoacid epitope	TMRHRQGGQPTYINL	0	0	0	1173.5	0
aminoacid epitope	AIEGFYMDENWSWFK	71.75	31.75	0	0	0
aminoacid epitope	HNGATGGKYPQYRMY	0	0	158.25	72.25	0
aminoacid epitope	TDYMLISGTYTNLGE	0	0	190	209.25	0
aminoacid epitope	WAHVMYRQFMTNTSM	0	0	0	0	0
aminoacid epitope	FHSFVSPYISVQVMP	0	0	0	0	0
aminoacid epitope	VVQTKDLLGKSLEWN	0	0	0	0	0
aminoacid epitope	DFLRMNGQKGWPKPP	0	0	0	0	0
aminoacid epitope	KWSIFTWFRQHHHMN	0	0	0	0	0
aminoacid epitope	LGVVRHWMVWYDQID	42	0	576.5	457.5	0
aminoacid epitope	PNVTGGFQYRLSWDY	0	0	0	84.25	0
aminoacid epitope	FFVKRPEVWKVEEPR	28	0	0	0	0
aminoacid epitope	PSFHPGNKNNDYIEK	170.5	600.5	344.25	339	0
aminoacid epitope	RNTMLNLGTRAITKE	0	0	0	0	0
aminoacid epitope	KRQFREMWMWEYRAS	0	0	0	0	0
aminoacid epitope	YPHSYFEWRDWAFFT	4	0	0	0	0
aminoacid epitope	ASSTIVEITNLQELW	0	0	0	0	0
aminoacid epitope	ARIWPLLLVDQTVHR	0	0	0	0	0
aminoacid epitope	FHKRGQRWWLWWKGS	0	0	0	0	0
aminoacid epitope	LIRPTTVVESKELTM	0	0	0	0	0
aminoacid epitope	EWRMKFKDFIHVQLE	88	153.5	0	30.25	0
aminoacid epitope	RGIVHRYEQTVTFHW	0	0	0	0	0
aminoacid epitope	VEHFSHTNQADWSAQ	122	271	154.5	523.25	0
aminoacid epitope	RNAKVFMLADQDKYH	0	0	0	0	0
aminoacid epitope	KMHEKYLYSLMHGDR	39.25	15	0	0	0
aminoacid epitope	AMMVQILIFKWYFPE	0	0	0	0	0
aminoacid epitope	RLWHQTMWLRIRAGW	0	0	0	0	0
aminoacid epitope	YMMKASFHFYTWQPR	0	0	0	0	0
aminoacid epitope	LHLMRTYILHVKMFP	0	0	0	0	0
aminoacid epitope	SWLYPFPYARWTGWV	0	0	0	0	0
aminoacid epitope	KRQKFATFAWKTNWD	0	0	0	107.75	0
aminoacid epitope	PMWADGHVFQWLEHN	125.5	151	626.5	717.5	0
aminoacid epitope	FRMFMWVRDRAITAT	0	0	0	0	0
aminoacid epitope	HIFLHWYRIFIYGVK	0	0	0	0	0
aminoacid epitope	RRLLPFKPYLHWGAE	0	0	0	0	0
aminoacid epitope	VQGKYHFWYIHDTIP	0	0	0	0	0
aminoacid epitope	TFWITPAGGHFEFKY	0	0	0	0	0
aminoacid epitope	HFFLVVAPGGEFSIY	0	0	152	0	0
aminoacid epitope	ITSFSKAQNREQGRW	0	0	0	0	0
aminoacid epitope	TWLAHHQTQHFSQED	182.5	283	526	1578.25	0
aminoacid epitope	MTSMTNSPQQHTTFR	0	0	0	0	0
aminoacid epitope	SPNWTWEFWFTLEGK	0	0	0	0	0
aminoacid epitope	HPFDDGGREIPEAWD	167	236.5	1943.75	1345.75	0
aminoacid epitope	KNISTGEYWSVLNSF	0	0	0	0	0
aminoacid epitope	NAQNNGTRTSQFDQN	468.75	962.75	421	1860.5	0
aminoacid epitope	AQVVWRQFTGWIFSL	0	0	0	0	0
aminoacid epitope	KSIWQMEFSILPWYA	0	0	0	0	0
aminoacid epitope	VWVWNMLKLHNNVWA	0	0	0	0	0
aminoacid epitope	YGGYSFVSWGENKVR	352.25	0	391	0	0
aminoacid epitope	WNHTKIHYPTVDPMN	73	310.5	0	199	0
aminoacid epitope	ERAFGELLHEYGVGA	239.5	0	72	0	0
aminoacid epitope	SYTQQAIMGMRSFRP	0	0	0	0	0
aminoacid epitope	RVGSVYFKSEDKARK	0	0	0	0	0
aminoacid epitope	NHVSWNVAADPNMRQ	0	157.5	69.25	926	0
aminoacid epitope	DQWYKWNKLIDQYSR	91.75	0	210	90.75	0
aminoacid epitope	RHKLMDLTFDRQYHL	0	0	0	0	0
aminoacid epitope	EKILIQIMEYDVPIA	427	0	533.25	0	0
aminoacid epitope	HLHKPPTGKLVHYES	0	0	0	0	0
aminoacid epitope	WYMTHSSVEPTLLRM	0	0	0	0	0
aminoacid epitope	GYIYTEVYAWRMKIM	0	0	0	0	0
aminoacid epitope	GPEFQSTIMHEGHNH	211.75	445.5	659.5	621.5	4.75
aminoacid epitope	ESPHEDHSSEGIQLV	349.75	228.5	815.25	566	0
aminoacid epitope	GKAAPSTLALQVVVL	0	0	0	0	0
aminoacid epitope	NVVMGVPFGHTIPVE	28.25	0	0	0	0
aminoacid epitope	EHRNLNVASGAFMET	630	138.25	1349	479.5	0
aminoacid epitope	QKTWARAFINTPLRR	0	0	0	0	0
aminoacid epitope	SAMKIPTIPSMQRTY	0	0	0	0	0
aminoacid epitope	GNDYNSRRKNESESH	0	32.75	0	162.25	0
aminoacid epitope	GMHWWLEDARAMHQY	81	0	0	0	0
aminoacid epitope	VHHWRRGRIYARHMA	0	0	0	0	0
aminoacid epitope	NWWYKFFYEKQMLGG	0	0	330	0	0
aminoacid epitope	NTRMIREGHHSWYNW	0	0	0	0	0
aminoacid epitope	WSKIIQHRAVNNVND	181.25	621.25	177.75	491.75	0
aminoacid epitope	PSFMWFLTTHVIFVT	0	0	0	0	0
aminoacid epitope	ELTKSWSYVILGDFE	323.5	263	1060	753.5	0
aminoacid epitope	TEIMVNPYEHPGVPN	1164.5	2291	0	314.75	0
aminoacid epitope	LMDAFRHWYKSYRTY	0	0	0	0	0
aminoacid epitope	SVGPMYAGIWISYIL	0	0	0	0	0
aminoacid epitope	VIADDEPAMTENTFN	280.5	518.5	498	526	0
aminoacid epitope	PTDNVWVWSDHRPNR	0	40.75	65	323.75	0
aminoacid epitope	DQVHIMAKMLRQVMG	0	0	0	0	0
aminoacid epitope	YIWWWKNKPEDSGYY	0	0	0	0	0
aminoacid epitope	NTNDSISKHVQTGFA	0	0	0	0	0
aminoacid epitope	EVIASMLLQDMAAWP	176	59.75	0	0	0
aminoacid epitope	GYKTDGWERTDRWIP	0	0	0	0	0
aminoacid epitope	YARIWGTKVADYDYE	156.75	206.75	1784	725.75	0
aminoacid epitope	RVNFYDMNKFWSYHQ	0	0	0	0	0
aminoacid epitope	NIVIRHLGEYSKNFQ	0	0	0	0	0
aminoacid epitope	FKIQTQADKWWDEDH	428.25	493.5	2339.5	1433.5	0
aminoacid epitope	FMNVDMNDSTPYRGG	0	28	1685	0	0
aminoacid epitope	NISVVTKPHSQWFDH	0	0	0	0	0
aminoacid epitope	IGGTINTIQDLKISI	0	0	0	0	0
aminoacid epitope	RIVVMYQQQNENGVY	24.75	380.5	13.75	411.75	0
aminoacid epitope	WEKYWGQQRQRGNQH	0	124.5	221.75	669	0
aminoacid epitope	AIHWYNFWYRYYHSD	0	0	178.75	0	0
aminoacid epitope	VVEAGFYWREARWMA	0	0	546	185	0
aminoacid epitope	DFALVLRAPPFYYRM	0	0	0	0	0
aminoacid epitope	YVQHWYIYVTVKNLW	0	0	0	0	0
aminoacid epitope	EYETAGFNDAWHNPV	685	543.5	686.25	670	0
aminoacid epitope	IEGGQVEPHQAKEYN	326.25	475	325	672.5	0
aminoacid epitope	GPFDWYDPPVHRQYR	0	0	216	0	0
aminoacid epitope	VKQMFNWPTLSQDAT	94	0	390.75	0	0
aminoacid epitope	FLGKEMYVRPHYEAQ	0	53.75	0	0	0
aminoacid epitope	LGPTMHLDNMFRGES	421.75	0	3532	0	0
aminoacid epitope	QTHKIHRKMFIKRTG	0	0	0	0	0
aminoacid epitope	YANLEKTVVIREQPV	0	132.75	0	414.75	0
aminoacid epitope	RDLQPLDEITFHVFP	27.5	76	246.5	312.5	0
aminoacid epitope	KTYWYVSYSHSGRPM	0	0	0	0	0
aminoacid epitope	PVLWFEHVPESKLTA	0	0	0	0	0
aminoacid epitope	MNNFFGMEMHKDSHK	0	37.75	0	0	0
aminoacid epitope	KTAVMRWYHLSWRHA	0	0	0	0	0
aminoacid epitope	GQNRHMWTIMRVVHN	0	0	0	0	0
aminoacid epitope	YFESYHRGDQVDVIF	7	0	525.5	155	0
aminoacid epitope	FWNDINWISVFSGPM	0	0	0	0	0
aminoacid epitope	VKWNEAPRTRYITRL	0	0	0	0	0
aminoacid epitope	GQHRLMESDGIPLWI	36.25	0	158.75	0	0
aminoacid epitope	WNSDQTYTYRRTNTT	0	0	0	0	0
aminoacid epitope	HMISIYSWITHKQSD	0	0	0	168	0
aminoacid epitope	SIVWGKDPFYFLYWM	0	0	0	0	0
aminoacid epitope	SITYLVPQSSGPSWA	0	0	0	0	0
aminoacid epitope	ADTPQNHLTNRLEKW	0	0	0	119	0
aminoacid epitope	WPMVQDDQVEWLHSM	207.25	270.25	324	955.75	0
aminoacid epitope	LHPQPDRMRHQTSRR	0	0	0	0	0
aminoacid epitope	RNYAQWTPRLVRYYV	0	0	0	0	0
aminoacid epitope	IWRSIGYGNFNWWWN	0	0	0	0	0
aminoacid epitope	DFIGTRRRKFRFKIW	0	0	0	0	0
aminoacid epitope	MFSDHQTHMFHIWEV	102	98.75	3230.25	597.5	0
aminoacid epitope	PWWYHINKQRESAQF	0	0	0	196	0
aminoacid epitope	EFWYVWVQNYNAYHV	115.5	62.5	108.25	0	0
aminoacid epitope	PMHTNWVDTRLRPTS	0	0	0	0	0
aminoacid epitope	INVYAFAAKSNEQNY	198.5	244.5	0	0	0
aminoacid epitope	WKLYGPQFFQEEWVF	229	116	1082.75	730.25	0
aminoacid epitope	SQPWIGDQAVESYGG	0	25.5	3166	543	0
aminoacid epitope	IGTWKTEWQTTFAHK	0	0	70	0	0
aminoacid epitope	YGNQKHYYDYMPKAD	170.25	0	1207	0	0
aminoacid epitope	YMNMDMTFMMQITYG	144	170.25	68.5	0	0
aminoacid epitope	EVMFITYEIFDDRWE	808.75	717.25	2771.75	1943.5	0
aminoacid epitope	RYLTFSNRAHTGLIH	0	0	0	0	0
aminoacid epitope	TTHTTIHKWHNMYAI	0	0	0	0	0
aminoacid epitope	NPEPWPEFWHSIGFM	102.5	157.25	296	310.5	0
aminoacid epitope	VEPSWFSSSMNNLPF	0	116.5	0	0	0
aminoacid epitope	SGEIIEWRAKVFVMM	0	0	0	16	0
aminoacid epitope	WSPAKPFDYYYRHLH	0	0	0	0	0
aminoacid epitope	IVAWIGKLKSQGYVK	0	0	0	0	0
aminoacid epitope	LGESKPDSRWADMYV	95.5	73.25	691.5	173.75	0
aminoacid epitope	VYFKGINGIGDPPMM	0	0	0	0	0
aminoacid epitope	DVKTPKKPDLSLFEI	108.25	43.75	231.25	0	0
aminoacid epitope	LREYSIMSYVYKTWH	0	0	0	0	0
aminoacid epitope	PWYLVSEIQEGMIPG	0	43.5	0	0	0
aminoacid epitope	WEDEERRGHQMRRLN	358.25	357.75	2696.75	1910.5	0
aminoacid epitope	KNILAEQIEVEAYLR	0	0	0	0	0
aminoacid epitope	PNVMEGPIRSSLYFS	0	0	0	0	0
aminoacid epitope	VRSVKDIAIGIYKWS	0	0	0	0	0
aminoacid epitope	HASLSENHMMELTTE	281.5	191.75	1081.5	811	0
aminoacid epitope	WVPSRRINAFTAETK	0	0	0	0	0
aminoacid epitope	DWPVMHTLDRMVPFW	161	124.25	257.25	149	0
aminoacid epitope	GYSTNIGNHLLVQGH	0	0	0	723.75	0
aminoacid epitope	SQVALIHLGRVSMNR	0	0	0	0	0
aminoacid epitope	MEFRSREQAAAADVR	203.75	180	547	721.25	0
aminoacid epitope	REVVIRESEWQEQEL	661.75	963.75	2418.5	8159.5	0
aminoacid epitope	HRYSDEEVVAELSVP	60	53	2060.75	586	0
aminoacid epitope	LRNAYRKLDKFSWRA	0	0	0	0	0
aminoacid epitope	FYKSLYDRSGHYTRF	0	296.5	0	0	0
aminoacid epitope	TEKTKDIELFHAFTL	811.5	1145.5	0	0	0
aminoacid epitope	MATFKVSIMTYHHDK	0	0	0	0	0
aminoacid epitope	AVNYDSKNKSMTILN	0	0	0	0	0
aminoacid epitope	LVAWYQDGMKHFIYF	0	0	0	0	0
aminoacid epitope	RSYQSGMEQLETWMP	93.5	97.5	0	276.75	0
aminoacid epitope	QQYMLTDNGDRITLV	0	0	0	0	0
aminoacid epitope	KEDIVHVPRYFTDRI	0	0	0	0	0
aminoacid epitope	RYIRHVMVFNISQPQ	0	177.75	0	1985.25	0
aminoacid epitope	SDRHWYIFSRFHSHH	0	0	0	0	0
aminoacid epitope	TNARESKWRNSNQSA	0	0	1420.5	721.75	0
aminoacid epitope	HVLAHVPQQTIGWPN	0	0	0	0	0
aminoacid epitope	SISDQRIFGPPKVYE	244.75	43	627.5	0	0
aminoacid epitope	ALQPNVDMIHGIDGM	0	46.75	0	125.25	0
aminoacid epitope	RNQQGSRDFWHYYGP	890.75	65.5	6904.25	0	0
aminoacid epitope	MGGWNRMMHWPKWED	444.25	372.5	810.5	432.25	0
aminoacid epitope	QVVMFPLYHIFHWPP	0	0	0	0	0
aminoacid epitope	VYEEGGFKRTAVWYG	180.5	71.5	730.5	365.5	0
aminoacid epitope	MNLINRHHGIPKTAG	0	0	0	0	0
aminoacid epitope	KENDIHHFWKSSDGY	124	112	493.75	366.5	0
aminoacid epitope	TTQQVRYRWMWGKRG	0	0	0	229.5	0
aminoacid epitope	LGWHSRQDLGPLREQ	191.75	340.5	912.25	2789.5	0
aminoacid epitope	YRVWWSAGFAQKGMM	0	0	0	0	0
aminoacid epitope	FEFRTHPIALVDRKW	0	0	0	0	0
aminoacid epitope	FKSLRESSIAWNAMF	0	0	0	0	0
aminoacid epitope	QYANIGSMLGGNMTM	0	0	0	268.5	0
aminoacid epitope	RKSYWADNINGYMQA	0	0	0	0	0
aminoacid epitope	RKNYYNPQILQFYNS	0	0	0	0	0
aminoacid epitope	LLDMINRWPLVFVTA	0	0	0	0	0
aminoacid epitope	YTWIMEYSTESGDDI	219.5	283.75	2058.25	1406.25	0
aminoacid epitope	IMLGVWKMWQKFHNF	0	0	0	0	0
aminoacid epitope	LYPQKSISSYHVWES	0	0	0	0	0
aminoacid epitope	RKGQTSNKEWHWYAA	0	0	0	0	0
aminoacid epitope	PKISAQTRYWPHNIK	0	0	0	607.5	0
aminoacid epitope	TLEQRPFTGMYIDNT	0	0	257	194	0
aminoacid epitope	QPWMERPKNGYISRW	80.25	105	670.25	940.75	0
aminoacid epitope	RHSFAPDWAFHEEYM	502	564.25	2869.5	3106.25	0
aminoacid epitope	ESVQFFSERAWYGME	654.25	397.25	3288	1929.5	0
aminoacid epitope	LPSLQWYSAFQFNFY	0	0	0	0	0
aminoacid epitope	WQDTWIQSFTMTHVH	0	173	0	366.75	0
aminoacid epitope	ELIEWDDTNVDGQDG	822.25	939.5	5056	6327.5	0
aminoacid epitope	LIVTTPAFILDVRTP	0	0	0	0	0
aminoacid epitope	PNIYAYQSANTQQNA	0	0	597.75	3066.5	0
aminoacid epitope	LSHQKQHTLYMAGVW	0	0	0	0	0
aminoacid epitope	WDNRTTNWLRFDVNS	0	0	442.5	183	0
aminoacid epitope	LMWYSYNNPPDGADG	0	43	721.75	484.5	0
aminoacid epitope	DWVSFSSDQVIQRPK	0	0	0	864	0
aminoacid epitope	SPRQMNTDTQVPQMD	0	286	1041	3136.5	0
aminoacid epitope	GPSWKITIGSHHPIN	0	0	0	0	0
aminoacid epitope	FTNHDSFVEESDFER	808.25	840.5	2116.25	1663.5	0
aminoacid epitope	TPSRDNEAEANIVVQ	0	1132	0	1201	0
aminoacid epitope	TWVYWWSSVRAPRLS	0	0	0	0	0
aminoacid epitope	WVALVFIWDMLWTMN	0	275	94.75	0	0
aminoacid epitope	VGLLNTADETKGVSR	131.25	0	0	0	0
aminoacid epitope	FRFKAGHESRAPFII	0	0	0	0	0
aminoacid epitope	YLWNHWDRINNHMET	867	682.25	1764.5	413.5	0
aminoacid epitope	HMNERGTRVFDTWIA	0	0	0	65.25	0
aminoacid epitope	HQVGHYPHVYWQFNH	0	0	0	0	0
aminoacid epitope	KILFVRPSQQITDVV	0	0	0	0	0
aminoacid epitope	VNRPKNKQDWYEAGS	0	0	0	0	0
aminoacid epitope	AVTFNVPSTHSQVYK	0	0	0	0	0
aminoacid epitope	TFKDERYGGVDSDQD	406.75	901	2043.5	2884	0
aminoacid epitope	YGRLLKEPSEPVTKS	445.75	0	894	0	0
aminoacid epitope	QVKWQSRSHKLFKKD	0	0	0	0	0
aminoacid epitope	KKSSNWQWMPYTVWW	0	0	0	0	0
aminoacid epitope	FHNPMEPEGAMAQLY	186.5	85	312.25	205.5	0
aminoacid epitope	WHFMYNYEWIFPNNR	0	50.25	0	0	0
aminoacid epitope	FQEAFHISTALPQRR	0	0	0	0	0
aminoacid epitope	PTYSNKNKYRTVFQD	0	0	0	421	0
aminoacid epitope	TVWKLTTLLTVQYYG	0	0	0	0	0
aminoacid epitope	GDSNPRWIMHMNGQQ	142	1362.5	421.25	3052	0
aminoacid epitope	MDGHFPFISYPGEEF	655	541.25	1975.75	1495.75	0
aminoacid epitope	WAQGTVPLATNQNRP	0	566	0	852.5	0
aminoacid epitope	DSNRHAQNKYFNEKW	0	0	0	0	0
aminoacid epitope	FHIDVYHVHKMSIAD	0	0	225.25	0	0
aminoacid epitope	NIWLKVDERDKANNV	397	630.5	0	0	0
aminoacid epitope	GPGSNMMEIGESHHH	46	126.75	0	132.5	0
aminoacid epitope	DRDNEGAMIGSYTIY	0	0	0	0	0
aminoacid epitope	RYYGWKKPPTLFGHQ	0	0	0	0	0
aminoacid epitope	MHWITNQPMRSGLHT	369.5	87	0	0	0
aminoacid epitope	ASWLQWYYGQMTSDT	0	0	0	0	0
aminoacid epitope	YVWEKYKWSRGVVGK	0	0	0	0	0
aminoacid epitope	HYRENKDMFMWYTRK	0	0	0	0	0
aminoacid epitope	NNDDHNVVASVLPHI	0	0	304.5	307.5	0
aminoacid epitope	SHYKEWTYYDPRKAH	0	0	255.25	0	0
aminoacid epitope	MFLRKYYVDGQNTGM	0	0	0	0	0
aminoacid epitope	EIENHRDIEQEGWRM	698.75	687.25	854.5	1641.5	0
aminoacid epitope	MSLNWLMDRPWYRDQ	80.5	367.5	0	488.75	0
aminoacid epitope	WHNQYGAITMKEMTS	0	0	0	0	0
aminoacid epitope	LGSDAVAFDHPTMHS	176.75	0	0	0	0
aminoacid epitope	IIIYTHPMTPHNMIH	0	0	0	0	0
aminoacid epitope	MMDQYPDIDYLADPF	0	342.5	397.75	0	0
aminoacid epitope	LEDPEKNKDFDYDEA	779	659.75	1414.25	789	0
aminoacid epitope	GSDWIDIPLQIRLAI	0	0	0	0	0
aminoacid epitope	ENYMHQHDFFNTNKW	295	110.75	0	0	0
aminoacid epitope	LKRYKAAYIFHVFMW	0	0	0	0	0
aminoacid epitope	HPIQADMYIKTYLNL	0	0	0	0	0
aminoacid epitope	YYNYVPRGKWNWDAA	0	0	0	0	0
aminoacid epitope	AYSAFPEQFKWQRWH	0	0	0	0	0
aminoacid epitope	YWTNRAFKIDKYFHY	0	0	0	0	0
aminoacid epitope	QKQYNHRPFYEQGLK	0	0	646.25	0	0
aminoacid epitope	PLMAVLGELWMNWRM	197	0	0	0	0
aminoacid epitope	DIWHEQFQDKQKHEP	253.25	257.75	595.25	1023.5	0
aminoacid epitope	PKPPPTVKWQFWNLN	0	0	0	0	0
aminoacid epitope	FPPDYVRPTKETHDV	19.25	106	0	0	0
aminoacid epitope	LEDGTKAFRSNWVPY	0	0	167.5	0	0
aminoacid epitope	DQPIYGMDYYVNVSY	247.5	115	178.75	0	0
aminoacid epitope	GGWDTYERVTGWMSV	246.25	241.75	1333.5	152.75	0
aminoacid epitope	SQDHLWSREEESSWM	332.25	290.5	356.75	301	0
aminoacid epitope	HTAESRMYWWLNRQW	0	0	0	0	0
aminoacid epitope	SVFKLGLPGFWPLHK	0	0	0	0	0
aminoacid epitope	SYTQPMATRMYPWFS	0	0	0	0	0
aminoacid epitope	VIVTQFSIYHTHMKT	0	0	0	0	0
aminoacid epitope	KAAPKTQLGWVPFVL	0	0	0	0	0
aminoacid epitope	HTQALYWVRHYIEGT	0	0	0	0	0
aminoacid epitope	GRRHKRHTKIENYRQ	0	0	0	148.25	0
aminoacid epitope	NSYGWEGNMTAGAIS	0	0	53.25	0	0
aminoacid epitope	WFRNPSSWKSLGREH	0	0	0	0	0
aminoacid epitope	KMTEFIMSTHRQYQQ	76.25	289	0	1064.75	0
aminoacid epitope	RVLGQMHHIYRYWHT	0	0	0	0	0
aminoacid epitope	WTWPIEVPFQYKWSR	0	0	0	0	0
aminoacid epitope	GETFTWIGQVKHMYL	0	0	0	0	0
aminoacid epitope	QMRLILYQENSWFLQ	0	0	0	0	0
aminoacid epitope	VYTPMDMVRWLWDDA	174.25	190.25	572.25	549	0
aminoacid epitope	DTYEEPHSFIYARQD	451.75	494.5	1533.25	2432.5	0
aminoacid epitope	LWRDQALWIPSGVST	0	0	0	0	0
aminoacid epitope	FGALHPNYDHQTLDT	612.5	348	1376	721.75	0
aminoacid epitope	FFRKLVHHGIKSKSW	0	0	0	165.75	0
aminoacid epitope	TVMVTEQHWRDGEEI	255.5	286	948.5	1383.5	0
aminoacid epitope	SVYYLEFGRFHGSVL	0	0	206.25	0	0
aminoacid epitope	FGIKTDVDTNSGFWK	0	0	640	0	0
aminoacid epitope	KRPFMERETLYMWGH	105.75	0	0	0	0
aminoacid epitope	FNAMFGVVMESYAAN	0	32.5	0	0	0
aminoacid epitope	QSWHWKFPSTTLHVK	0	0	0	0	0
aminoacid epitope	VAWGTMTQIHAMSPP	0	0	0	0	0
aminoacid epitope	GSRIFHYRYFGDNSI	0	0	0	0	0
aminoacid epitope	IGTLQMTMAAANEMQ	0	0	0	528.75	0
aminoacid epitope	TDVNYEANEQISMHV	164	0	122.5	337	0
aminoacid epitope	EDMLISEHKNRPTHM	113.75	0	0	132.25	0
aminoacid epitope	RYWRYWDFQRFTQLL	0	0	0	665.5	0
aminoacid epitope	TENGQSMIRAQSVSQ	2253.5	2371.75	0	1207	0
aminoacid epitope	HRLEVIANFVFTPLA	0	0	0	0	0
aminoacid epitope	YKNIHHSNFRSMATE	0	0	212.5	0	0
aminoacid epitope	FVREDPEVFVSMPAV	0	0	535.25	269.25	0
aminoacid epitope	IWKDLTATEMYHTHE	63	200.75	251	251.75	0
aminoacid epitope	WDIFPQAMHSGGKID	0	0	6	0	0
aminoacid epitope	EAAHFLNAWQYRHHI	120.75	0	0	0	0
aminoacid epitope	QGEAPFRWSSRPDAP	0	489.5	0	86.5	0
aminoacid epitope	LREYLGTSIKGAIKE	0	0	0	0	0
aminoacid epitope	SGYTNFVANVGWVFY	0	0	0	0	0
aminoacid epitope	STRDHFHKNLTRSFY	0	0	0	0	0
aminoacid epitope	QLYWEFYMGALLSWY	0	0	0	0	0
aminoacid epitope	YVFMVPKLVITTWLQ	0	0	0	0	0
aminoacid epitope	QPRHITLQGFRYWMA	0	0	0	0	0
aminoacid epitope	KLGHYWFQGTVKGMT	0	0	0	0	0
aminoacid epitope	ETIIEVQDRDYTQFT	243.75	173.5	355.25	429.75	0
aminoacid epitope	PDGDRIVLFYIPMGD	0	216	861	1150.25	0
aminoacid epitope	VTDWFTNRFEVVVGN	0	259	0	266	0
aminoacid epitope	HMIKSETQVQGARET	0	0	0	95	0
aminoacid epitope	WFWSSSYGTYQRQIT	0	0	0	0	7.5
aminoacid epitope	KFFYHVWPYRFYMQA	0	0	299.25	0	0
aminoacid epitope	HKDWHNNIMDIWWPW	69.5	45.5	474.5	239	0
aminoacid epitope	DADRPIWPVDTLHIH	228.5	0	176	288	0
aminoacid epitope	IDHNGGTQAIDNTEG	0	324	288.5	623	0
aminoacid epitope	TVGAFAMFFFRSPLP	0	0	0	0	0
aminoacid epitope	RSAKWMFWIHQGTVG	0	0	0	0	0
aminoacid epitope	MIVMEWFHKHFYASF	0	0	0	0	0
aminoacid epitope	TKPPHLHTDGPKRMV	0	0	0	0	0
aminoacid epitope	EKYSYFTSPNGWLSM	110.5	0	0	0	0
aminoacid epitope	MFLVVNYKRDSRKQY	0	0	115	318.25	0
aminoacid epitope	KVNEFKYESVHPQEE	193.25	770.5	654.25	1834.5	0
aminoacid epitope	PAYMSFNFNDNQLRH	0	0	0	0	0
aminoacid epitope	QNHYFSMDFTAVPWW	0	0	0	0	0
aminoacid epitope	RKPQPAFPLSHFRFI	0	0	0	0	0
aminoacid epitope	HRVPWQRILGYLYRE	0	0	24.5	80.25	0
aminoacid epitope	RGFDGWFPTLSYMMH	0	0	0	89	0
aminoacid epitope	KFGARYRQHNTPQMP	0	27	0	441.25	0
aminoacid epitope	TYMDSHEKKFTLNNI	0	0	0	0	0
aminoacid epitope	IYDVEWANHPHSPTP	0	0	0	0	0
aminoacid epitope	IYDVHASSDFWFYSY	54.75	0	419	228.25	0
aminoacid epitope	TGHDVMWMPTFTYFE	105.25	144.5	1104	739	0
aminoacid epitope	VDTMNWGTMRDFYPW	0	0	279.25	0	0
aminoacid epitope	HWGHFSLQYLTMGVP	0	0	0	0	0
aminoacid epitope	FVQLIENHKSKEQKW	0	0	0	0	0
aminoacid epitope	DERMKDVMLVDLVDK	0	0	55.25	0	0
aminoacid epitope	ALYGPPGTAWDQQNF	308	761.75	871	1485	0
aminoacid epitope	VKPWPLAAPKNDLNK	0	0	0	0	0
aminoacid epitope	SGYHKVPWVFQAIED	157.25	203	207	317.25	0
aminoacid epitope	PYSAPWEAQSQQSRN	0	132.5	0	246.5	0
aminoacid epitope	WFAWHFKLHYHKVGP	0	0	0	0	0
aminoacid epitope	AFSFNSVKNYPVKKI	0	0	140.5	0	0
aminoacid epitope	HSMRDHWPFNVAQWP	0	71.5	184	459.5	0
aminoacid epitope	KHVMKRGRNEYTIPW	0	0	0	0	0
aminoacid epitope	MQPEIFWPMDLLLAK	0	0	385.5	450.5	0
aminoacid epitope	IPREWMGLSIEEETR	158.5	0	892.25	1081.5	0
aminoacid epitope	RGPGYVYTSIRVKNI	0	0	0	0	0
aminoacid epitope	PAIEPKDAYMYLINL	55.75	19.5	0	0	0
aminoacid epitope	IHKTLKPSLMYRYLN	0	0	1337.5	512	0
aminoacid epitope	MEMEHWDGYYHIGYW	1025.25	198	2238	782.25	0
aminoacid epitope	SRHHNSQSVEAKVRN	0	0	0	0	0
aminoacid epitope	QSQPDGQQGGMFWVP	0	0	235	266.75	0
aminoacid epitope	IKPRTASRMNQHHLG	0	0	0	0	0
aminoacid epitope	WFRQREGWPSPGENL	112	248.5	0	542	0
aminoacid epitope	RVIKPMMHHPTRLKG	0	0	0	0	0
aminoacid epitope	PAMQQTPVDGMFYYW	50	27.25	0	0	0
aminoacid epitope	EWYYPRRAAIMWSYT	187.5	0	0	0	0
aminoacid epitope	NPPGHPSPAYNKGHV	0	0	0	0	0
aminoacid epitope	ASYSTLFSITLWHRK	0	0	0	0	0
aminoacid epitope	MAKGSSNGKRTWDMA	0	0	0	0	0
aminoacid epitope	FRTYNAAIWMWIVSG	0	0	120.5	0	0
aminoacid epitope	NMWQEMYPEPDAWLI	653.25	178.75	548.75	307.5	0
aminoacid epitope	WPPPHNQWEMVAASA	57.25	140	0	242.5	0
aminoacid epitope	SFYIWSGDWMGDHTE	138.75	244.5	1491	781	0
aminoacid epitope	LIKHKYIMGWDPWYI	0	0	31.5	0	0
aminoacid epitope	LSHDFNYGMYFNPPK	0	0	0	0	0
aminoacid epitope	KPIWKHNLWLMDQKD	0	0	0	360	0
aminoacid epitope	FPDWKGEYYPSASTA	0	723.5	0	1353	0
aminoacid epitope	TEYHNQDSWMYEHGQ	885	2115.75	890.5	2121	0
aminoacid epitope	AYPEMSGYYKVQTEQ	0	265	0	1885.5	0
aminoacid epitope	EPMDESITDDTNIIK	171.5	134.75	831.5	568.75	0
aminoacid epitope	YGDTKMFINYIDKHF	365.5	0	647	0	0
aminoacid epitope	YYYLAELTAMSGSSM	0	0	0	0	0
aminoacid epitope	FDVQIIEDESWPGFH	253.5	150.75	1404	571.5	0
aminoacid epitope	EHEARANGDSFGGSM	337	73.25	210.25	71.25	0
aminoacid epitope	SEFFDNWIHRLGAPV	0	0	0	0	0
aminoacid epitope	YGWSDFGQKEGSTEK	182.75	20.75	198	0	0
aminoacid epitope	GMWNLKYKISPPETG	0	0	0	0	0
aminoacid epitope	RWYDFYWQIEEHGTE	172.5	291	1140.5	1078.75	0
aminoacid epitope	PGLWKSVFAQHMKFQ	0	0	0	111	0
aminoacid epitope	VHWQFQGAMEEAHAH	146.75	164.5	383.5	466.25	0
aminoacid epitope	EIGDHWMIHDWNWFV	467.25	225	1379.25	609.5	0
aminoacid epitope	IASSHILPSWQSDER	0	0	0	0	0
aminoacid epitope	ATYRIGGMSHIILEI	0	0	55	0	0
aminoacid epitope	SVIAVERNFVQIPSS	0	0	0	0	0
aminoacid epitope	RYAPFSIVFTRHIDQ	0	0	0	155.75	0
aminoacid epitope	RPRIMRDTIGAQTNW	0	0	0	0	0
aminoacid epitope	PDTMVRHNGVNMKVQ	0	77	0	0	0
aminoacid epitope	YDIDNYEALFYFTAD	217.25	180.25	1877	745.25	0
aminoacid epitope	PVDMWRRLVYYRFGR	0	0	0	0	0
aminoacid epitope	SFWTYNNGLSERMKE	0	0	0	0	0
aminoacid epitope	YYTEVFWMPALTAIF	0	0	210.75	0	0
aminoacid epitope	ANPRIKQQYNNFLWL	0	0	0	0	0
aminoacid epitope	RGDLDAETVKTLTAG	0	0	113.75	0	0
aminoacid epitope	WKHWIKFRKTTPQRN	0	0	0	28.5	0
aminoacid epitope	APPTEQMHDFVGFME	355	220.75	1486.75	731.5	0
aminoacid epitope	EEWFLAPQVSVKLGR	253	51.25	0	0	0
aminoacid epitope	WAWTIFNAFPQTDTP	0	0	1426.75	377.5	0
aminoacid epitope	PGGALDNHMYTYISE	0	0	128	379.5	0
aminoacid epitope	WDMPLRLMEAPDVRV	186.75	106.5	539.25	352.25	0
aminoacid epitope	NWEILIFDDPWADNE	971.5	1061	3162.5	2834.25	0
aminoacid epitope	EDTDDFYKYYNYMVP	519.5	314.25	1611.5	1288.5	0
aminoacid epitope	PDWFTTHLRSWWVKN	0	0	0	0	0
aminoacid epitope	GPHGDYKFGYGPMNV	1220.5	104.25	0	329.25	0
aminoacid epitope	TVTYNSITYHSGIID	0	0	0	0	0
aminoacid epitope	HATWVGHPFRKHQII	0	0	0	122.75	0
aminoacid epitope	YYLIWEGESMEDIFD	488.25	526	4081	1960.25	0
aminoacid epitope	PVYLPNFDTRGDKPY	0	0	0	0	0
aminoacid epitope	EWSYIIDSRFTPYFL	103.75	13.25	249.5	238.25	0
aminoacid epitope	FVWTIYRASDSISFI	0	0	0	0	0
aminoacid epitope	TRDTDFYGGRSFMMF	206	0	440.25	0	0
aminoacid epitope	IYWQNDYHNMAAPYW	0	13.75	85.25	152.75	0
aminoacid epitope	DMWQGHADSMINMGP	55.5	119	0	220.25	0
aminoacid epitope	YLDNTSFGYRFATYF	0	0	0	0	0
aminoacid epitope	ESADLTASAGYRGAF	87	0	130.25	0	0
aminoacid epitope	ASMATWPTFIYLMGT	0	0	0	0	0
aminoacid epitope	LWVEHTTMPQRTYAM	29.25	288.75	0	0	0
aminoacid epitope	FHLDKERHTQDMDQR	93	174.25	320	984	0
aminoacid epitope	NNDLWWRSKVLTYYT	0	0	0	0	0
aminoacid epitope	QDRVRRRDQQNWSVV	0	0	0	446.25	0
aminoacid epitope	QKDHQFVYFRINYMA	0	0	0	236.5	0
aminoacid epitope	WPMQSKMHESEWDWE	658	941.5	1648	1693.25	0
aminoacid epitope	QSGHWPTDLGTHVTY	0	0	0	0	0
aminoacid epitope	KMSINGEHEVMGQWK	0	0	0	0	0
aminoacid epitope	WQEIGWWRPRKLTSW	0	0	0	0	0
aminoacid epitope	LEFRKQGRLTFQQSM	0	0	0	491	0
aminoacid epitope	DTYRLHSREDNYWGR	42	0	239.5	102.5	0
aminoacid epitope	VKRWSTVNYAYSSPY	0	0	0	0	0
aminoacid epitope	GWHQLELMRIIKAAE	0	0	0	0	0
aminoacid epitope	REHSEERAASSSQLG	171.5	159.25	771.75	900	0
aminoacid epitope	EWGEHLKWRAGKADA	275.5	169.75	152.25	70.25	0
aminoacid epitope	RTKFATQYTNHYARS	0	0	0	0	0
aminoacid epitope	AVMQAMNFKWFDRKS	0	0	0	0	0
aminoacid epitope	AQVWADWPWIWALYK	0	0	0	0	0
aminoacid epitope	DTPTWWIPSKSKNIW	0	0	0	0	0
aminoacid epitope	QTRETKNGHSYDKMG	0	0	0	0	0
aminoacid epitope	RANGSFMWKYFSSIY	0	0	0	0	0
aminoacid epitope	PIGNRDFLRWWVNPS	0	0	0	0	0
aminoacid epitope	QTARTEPNVKYTMKT	0	0	0	0	0
aminoacid epitope	QLGFHGHMFAMHQHM	0	0	230.25	635	0
aminoacid epitope	AYYTTSKTDWPWMST	0	0	0	0	0
aminoacid epitope	HRIYIWQMVQWENIH	135	205.25	584	589.75	0
aminoacid epitope	SNTYTSYYNKSKTSD	0	0	0	0	0
aminoacid epitope	RQYNRSQQITKHIIL	0	0	0	0	0
aminoacid epitope	YMAFHNNGASQTRYL	0	0	0	0	0
aminoacid epitope	DTMKQRNRVIGPKLD	0	0	0	0	0
aminoacid epitope	FDGQYGPSYYDVIPR	261.25	0	1505	274	0
aminoacid epitope	HMPWTESLAWIGFQP	37.5	52.5	0	214.5	0
aminoacid epitope	WHSTDFVTYMETPMS	134	16	102.5	0	0
aminoacid epitope	HHNYVGDGQVRIEFR	32.25	0	536.75	0	0
aminoacid epitope	PFKWFRHVIQSKAQD	0	0	0	1020.75	0
aminoacid epitope	YLQSANAILPAQHMG	0	0	0	0	0
aminoacid epitope	QWESTKEMGDHMILV	190	109.5	204.5	0	0
aminoacid epitope	SLGFQPIFINRDLPL	0	0	0	0	0
aminoacid epitope	EYGNFPPVRFSLIRH	115.25	0	0	0	0
aminoacid epitope	TQIPFAHMERKRNWA	0	0	0	0	0
aminoacid epitope	LHMSFHPWQRHFGWV	0	0	0	0	0
aminoacid epitope	EEPLPMTQMIYYYGF	337.5	234.75	1052.5	971	0
aminoacid epitope	NYDKFENVMNPKING	0	0	0	0	0
aminoacid epitope	SQSLRSEKMYRPPAY	0	0	0	0	0
aminoacid epitope	FWYRHRIFTHIEIRM	0	0	0	0	0
aminoacid epitope	FRTLWVEQAASWIFH	0	0	0	0	0
aminoacid epitope	IGFKQRIVLLFITEF	0	0	0	0	0
aminoacid epitope	WIVDHVSSHLNTDDV	70.5	185.75	364.25	956.5	0
aminoacid epitope	QVVHRPEREIWGPAH	0	44.25	0	0	0
aminoacid epitope	NVHMPAINVIGLNRV	0	0	0	0	0
aminoacid epitope	ESHLWFFLHEWPANM	357.75	425.25	747	273	0
aminoacid epitope	FIIYQQGFNRQTFHL	0	0	0	0	0
aminoacid epitope	EQVDRSYVTLSEKVF	251.75	116	0	0	0
aminoacid epitope	VIWMMKREFHWSLSE	0	0	0	0	0
aminoacid epitope	RARKRGHYAALNQEF	0	0	440	524.75	0
aminoacid epitope	TWPQLYTAHEKWWWT	0	0	0	0	0
aminoacid epitope	SAQQTDVYQWKFNRQ	0	0	0	1007	0
aminoacid epitope	TITSMFSNLPEGSMQ	0	37.75	0	1034	0
aminoacid epitope	NWVRKEIERSPAWSS	0	228.75	0	0	0
aminoacid epitope	TEWIHTGPDGTYMNI	706	1054.25	164	674.25	0
aminoacid epitope	MYRFIESLESYEVGT	0	40.25	547.25	0	0
aminoacid epitope	NAYFTMEVAASDEQE	271	277.25	1933.5	2808	0
aminoacid epitope	RHIVFKWSQMVAWAG	0	0	0	0	0
aminoacid epitope	EWWHEQHKPRSMKRT	246	0	0	0	0
aminoacid epitope	GNNNWRLSYKDATDG	0	76	0	0	0
aminoacid epitope	PFAHRGNDWKYVWGE	92.5	98	0	180.5	0
aminoacid epitope	SHVQQKYWMYIFTRG	0	0	0	0	0
aminoacid epitope	FARYMWFGAIMVKYD	52.75	0	0	60.5	0
aminoacid epitope	YLYYKIQKLAWTRED	282.5	91.5	623.25	646	0
aminoacid epitope	INGYVLNNGKHFWFA	0	0	0	0	0
aminoacid epitope	HDRVFSVSQSQPARQ	0	0	24	2168.5	0
aminoacid epitope	VISSGRPTVQEDGIH	0	27.5	0	0	0
aminoacid epitope	TRISVDVEFYFYKHI	0	0	0	0	0
aminoacid epitope	AHPHTYPQRSSGHET	0	195.5	0	295.75	0
aminoacid epitope	EEMDLWVDRDNNSRD	474	986	3105	2599.5	0
aminoacid epitope	TINGRNIYNSYVGAS	0	0	0	0	0
aminoacid epitope	RKGPSNEKLAHMGAI	0	0	0	0	0
aminoacid epitope	QSAAYLTTLVHSPFE	0	0	577	229	0
aminoacid epitope	VEPIETSMYINLQFL	0	0	415.5	378	0
aminoacid epitope	SPSRTHRDMWPFTEQ	10	0	0	1193	0
aminoacid epitope	LYAGENKNREAWWQF	0	0	0	0	0
aminoacid epitope	LWMTGRKGLWHEQLD	0	117.5	100	0	0
aminoacid epitope	TGYRYHTELPGDSTF	0	0	354	0	0
aminoacid epitope	EVDGYPTVKIMWETA	211.5	125.25	908.5	165	0
aminoacid epitope	HAMTIRGHAHRAGGL	0	0	0	0	0
aminoacid epitope	WNMSPGWKQILQNLR	0	0	0	0	0
aminoacid epitope	LEVLSGVRMGYMVAK	0	323.5	0	288.25	0
aminoacid epitope	TMHQDTVEEHHGMEH	513.25	373.5	620	651.5	0
aminoacid epitope	PMQLPWKLEVADLRQ	0	0	0	369.25	0
aminoacid epitope	HIMIHEGFANSLEMQ	21.5	342.25	0	1485	0
aminoacid epitope	TLTYTISLHPRSGTR	0	0	0	0	0
aminoacid epitope	YFTFFQSSDKWMSTR	0	0	0	0	0
aminoacid epitope	HYMVNKTWRVMQLIY	0	0	0	0	0
aminoacid epitope	AWAAKPFSAKVRYTE	0	1.5	0	0	0
aminoacid epitope	SYGMSYYSVNTVKTV	0	0	0	0	0
aminoacid epitope	ADQNSSDKVHPHWQR	0	80.5	142.25	620	0
aminoacid epitope	KKLNQSQYYTKHVLQ	0	0	0	0	0
aminoacid epitope	QKWDPYRLGQQSRSA	0	0	0	523	0
aminoacid epitope	PVEMTYDRQNEIHNI	145.5	127.5	1110	2037	0
aminoacid epitope	VLWPWIFDVKGPRHL	0	0	0	0	0
aminoacid epitope	YWAPHWVVRYRWDMD	161.25	176	864.5	468.5	0
aminoacid epitope	YYEEIGWPNDQHAKW	175.75	199.75	1312	908.25	0
aminoacid epitope	INFEIYTLVFSFFAQ	40.5	136	147.5	410	0
aminoacid epitope	HPYSLDVHWKQPMDD	341.5	355.5	1121	1131.5	0
aminoacid epitope	PIQHFSKAWGKQEMY	0	0	0	0	0
aminoacid epitope	MHKIFEGVVGIMRSW	0	0	0	0	0
aminoacid epitope	KHTQMDVYVHTWNRM	0	0	0	0	0
aminoacid epitope	AINGGWYRLLITKHN	0	0	0	0	0
aminoacid epitope	YQQRKGVGMYGLRPL	0	0	0	0	0
aminoacid epitope	WAPQYRQMYLMFNFF	0	0	0	128.25	0
aminoacid epitope	KDVFHVFLRIKKRET	0	0	0	0	0
aminoacid epitope	PAEHIRGIFVVPYKF	0	0	0	0	0
aminoacid epitope	VLTMDKLFILKMFNI	0	0	0	0	0
aminoacid epitope	FMTFWLLNHYNAPPT	0	0	0	0	0
aminoacid epitope	HELMYNLLDFTWMVY	160.75	0	1322	232	0
aminoacid epitope	NMWPDARINNFYISS	0	0	0	0	0
aminoacid epitope	KTRSKMFNIVNPLRQ	0	0	0	0	0
aminoacid epitope	MANERVEFLRQVRSE	179.25	189.25	808.25	633.5	0
aminoacid epitope	WYSYFWSGETMWSPG	0	0	121.25	0	0
aminoacid epitope	WYQNFYVAAKADETA	0	0	694	190.5	0
aminoacid epitope	WSVQERRQARYYLTE	0	0	0	363.5	0
aminoacid epitope	ELDDVNRFLTMWHVI	212	112.5	609	404	0
aminoacid epitope	WWYSYFIQYSKMWLR	0	0	0	0	0
aminoacid epitope	RQMTWPWYDFYEWMF	465	518.75	1361.25	869.5	0
aminoacid epitope	DMSAIMRGWAWDPAP	0	213.5	0	162.5	0
aminoacid epitope	KFIQIERHQATFWRK	0	0	0	0	10.5
aminoacid epitope	EKNKDKKYENVSLFA	0	89	0	0	0
aminoacid epitope	ENKMLGWARMDTDTN	320.25	454.5	0	235.25	0
aminoacid epitope	DVIQLALQRGSHSLI	0	0	0	0	0
aminoacid epitope	NETALLFVYWHSFHF	0	0	0	0	0
aminoacid epitope	IAMNWMGRQVEDTHW	146.25	187.5	0	366	0
aminoacid epitope	MLFYKRNVTNDSWSW	0	0	353.75	0	0
aminoacid epitope	ARKTAYSMGTTSQMP	0	270.25	0	373.75	0
aminoacid epitope	GIVFWYYRNLATQKR	0	0	0	0	0
aminoacid epitope	FFFAPARDNVSETWR	0	0	0	0	0
aminoacid epitope	GAIQGNHIAHGEWIS	0	0	0	75.75	0
aminoacid epitope	SVKVWVDSQQRSRYP	0	0	0	0	0
aminoacid epitope	GEYDMNIQLHQSVWR	150.25	72.5	0	229.5	0
aminoacid epitope	WLSLWWTMAEIITKM	0	0	0	0	0
aminoacid epitope	SNFEYDWMNQWRFHQ	158	460	477	1862.5	0
aminoacid epitope	FMDPSDRNKSFVGLG	0	0	0	0	0
aminoacid epitope	WNRWGRSGNTFNFLH	0	0	0	0	0
aminoacid epitope	SSIKVVLGMWYYNKV	0	0	0	0	0
aminoacid epitope	NMWNRQYSWMFDDAT	294.75	212.5	888	332.5	0
aminoacid epitope	VNHWLYHDPEKYNPL	37.75	0	0	0	0
aminoacid epitope	SMYSEPSMSVYPLAA	127.25	0	0	0	0
aminoacid epitope	DEYRWDIMKTLQNFS	0	0	160.5	72.25	0
aminoacid epitope	DSDISTLFYYLERKR	0	0	0	0	0
aminoacid epitope	YRNLINWQMRDQYNL	0	0	0	0	0
aminoacid epitope	KAWEYISLWTMMTWP	40.25	0	0	0	0
aminoacid epitope	NYRQYKVEKDRWVDE	233.25	241.25	687	826.5	0
aminoacid epitope	LNLKLHNFLGKKVDR	0	0	0	0	0
aminoacid epitope	WPERTRVFLGDGQDH	220.5	634.75	785.5	2614.5	0
aminoacid epitope	HWNHFWQKSNFVHEY	198.5	0	889	206	0
aminoacid epitope	YTIKIYPWNVIAYEE	0	16.25	618.5	486.75	0
aminoacid epitope	RDETSGSFHTASRWS	0	0	0	0	0
aminoacid epitope	RIDPVDMQSPLGWYM	0	0	0	0	0
aminoacid epitope	PMTQERREYPNNHPY	248	744	191	651.5	0
aminoacid epitope	PTWNRLSFQVGWMYL	0	0	0	0	0
aminoacid epitope	PARDDQTVRDHIYEP	1243	426.5	5292.5	1100.75	0
aminoacid epitope	FRPHPFNMDPSRMYH	0	0	0	0	0
aminoacid epitope	PRQHMMSRHHGATSP	0	0	0	0	0
aminoacid epitope	PNYWTPYFLDGGRKN	0	0	0	0	0
aminoacid epitope	GRRAVWAEFKAGEKY	0	0	0	0	0
aminoacid epitope	QMKEMLNIFFQYAVA	0	0	0	0	0
aminoacid epitope	FTFPEWVMEMEWMTH	600	150.25	1408.75	568.75	0
aminoacid epitope	QGDHYQPPERYVWMM	0	179.75	0	508.25	0
aminoacid epitope	QVIMIHTEEWMNTQM	0	227.5	0	0	0
aminoacid epitope	IDSRHKRRMNEAEMF	100.5	228.25	111	0	0
aminoacid epitope	RPRYMSKYFNTRKNT	0	0	0	0	0
aminoacid epitope	KKIPAIQGIVTSNIM	0	0	376.5	18.5	0
aminoacid epitope	TQGYYKFTSVVYLGH	0	0	0	0	0
aminoacid epitope	WTFSLVLRWYMNTWQ	0	101.25	0	511	0
aminoacid epitope	HNMSMKTSWFNWPIK	0	0	0	0	0
aminoacid epitope	NMNSYNHNERMGDSN	95.5	193	33	0	0
aminoacid epitope	ASQFEITYAYREPSQ	47.25	427.75	679.5	1735.5	0
aminoacid epitope	NDRYRHQYIEHMEWQ	359.5	609	1213.75	1833	0
aminoacid epitope	YHVSIQYMMLAWWKP	0	0	0	0	0
aminoacid epitope	TRWVVDPTLHEDIDI	1460	560.5	1064.5	972.5	0
aminoacid epitope	NHHVGERWDLTRKTP	0	0	0	0	0
aminoacid epitope	TTWDIRKNVKNAFDQ	0	27.25	0	311.25	0
aminoacid epitope	SHTEHWSKYWAWNKA	0	0	0	0	0
aminoacid epitope	YTEKLLYNKNNWHLQ	0	46.25	0	0	0
aminoacid epitope	AHQTYFNRIVYIMST	0	0	0	0	0
aminoacid epitope	HSPLEKDQTRATHQS	178.5	173	0	99.5	0
aminoacid epitope	QGFAYWYMPVKHVGF	0	0	0	0	0
aminoacid epitope	TYTHGPVFMAQVYNT	0	0	0	0	0
aminoacid epitope	HIPLSYELFYFSKNH	0	0	0	0	0
aminoacid epitope	ATWHRTGVEIFFEYI	0	0	0	0	0
aminoacid epitope	MFEVKWWEESITYSE	0	309	2339	960.5	0
aminoacid epitope	YMDKFRSQTYSYKDG	0	0	0	0	0
aminoacid epitope	NYDWTQQTIKVLWNS	0	0	0	0	0
aminoacid epitope	HRRTYSNKTILLVSQ	0	0	0	0	0
aminoacid epitope	PIFPSEKMLLASIWF	0	0	0	0	0
aminoacid epitope	WHMHHDLPAADRHIR	0	0	207	215.75	0
aminoacid epitope	YGHAAQPQYTHAEHN	1880.25	826.25	1185.5	478.25	0
aminoacid epitope	QVALKRIWIPGTLFE	0	0	55.25	0	0
aminoacid epitope	FMTWRVTPWSFKWIR	0	0	0	0	0
aminoacid epitope	WYPNGAHDINHRIWW	47.5	0	0	0	0
aminoacid epitope	INKGADLFIGPWFMW	0	0	97.5	68.5	0
aminoacid epitope	YVHIHDTEHAVTFDN	260	285	1201	478.5	0
aminoacid epitope	PPLPINIHQFHPESS	0	0	0	0	0
aminoacid epitope	VRKSLMNRWQYNWRY	0	0	0	0	0
aminoacid epitope	RWKRGTESNAPYYHT	0	0	0	0	0
aminoacid epitope	RNYQHGKKGGVMRNY	0	0	0	0	0
aminoacid epitope	HANMKSSLFNFTAFD	0	0	0	0	0
aminoacid epitope	REYETGGYAVVMYWH	328.5	354.75	1097.5	965.5	0
aminoacid epitope	VPEYVWPVWPNKPEP	122.75	128.25	0	201	0
aminoacid epitope	VFGHHRQGFKVGKEN	0	0	0	0	0
aminoacid epitope	HFRETNAFRTWKQHT	0	0	0	0	0
aminoacid epitope	AQDMNSRWSINETQK	0	0	0	365.5	0
aminoacid epitope	IKKKRDSEKNHIKTK	101.25	192.75	0	0	0
aminoacid epitope	LHEDDVNDKSAIRNV	181	0	531.25	382	0
aminoacid epitope	HGRWFFLISPNSAGE	0	0	0	0	0
aminoacid epitope	YQQLLAPMEYREPWP	82.5	0	194.25	0	0
aminoacid epitope	LTKNESTERYKQYYY	0	0	0	0	0
aminoacid epitope	TVYISRNQMKPRGDG	0	0	0	0	0
aminoacid epitope	MNPPMASRPHPDLVD	24.75	18	725	0	0
aminoacid epitope	QYKEGFRFVQPKGID	0	0	0	0	0
aminoacid epitope	ANRVHNYTGQIMKQY	0	0	0	0	0
aminoacid epitope	AEARDPKEIFPWWTP	0	0	0	0	0
aminoacid epitope	YVMKANEMMQNPWVR	0	276	0	0	0
aminoacid epitope	YEMLFDKPKPRQLER	0	0	0	0	0
aminoacid epitope	PVTEIVYWWADQGRT	0	0	0	0	0
aminoacid epitope	KTYATYIRRVLDIGM	0	0	0	0	0
aminoacid epitope	EGMTMGPHSDYMPPP	94.5	116.75	0	0	0
aminoacid epitope	PGMHWDWEQEPWSHS	304.25	779	565.25	762.25	0
aminoacid epitope	FRGVYYGSWLMVIKM	0	0	0	332.5	0
aminoacid epitope	EKWYPFEDMNPHSWF	652.5	346.75	614.25	624.25	0
aminoacid epitope	GMPPGAPWRAGTHQD	0	114.75	0	1965.5	0
aminoacid epitope	YFDMTPGFERPIGLY	0	0	0	75	0
aminoacid epitope	YQLKMSFKYAPLWKS	0	0	0	0	0
aminoacid epitope	HSIMSKGSFPWDWQK	0	0	0	0	0
aminoacid epitope	KASYGGDQTLLMDEK	0	0	86	1301.5	0
aminoacid epitope	KGHPNFAKGRRKFNV	0	0	0	0	0
aminoacid epitope	IQTQQDMTFDENMPE	86.5	638.5	683.5	1757	0
aminoacid epitope	EFEGWQRQYFVMHSS	183.5	67.25	279.25	0	0
aminoacid epitope	MHKNKANGFWGDFIV	0	0	0	0	0
aminoacid epitope	LMQFTTKNRHHWGPP	0	0	0	0	0
aminoacid epitope	WYPRGSLRSGTEGQY	42	62	638.5	535.25	0
aminoacid epitope	WGTMDTKFKTLFQYG	0	0	0	0	0
aminoacid epitope	LNFPPENIDNVRRID	0	30.5	13.5	233.25	0
aminoacid epitope	YVPNLNSHNYEHVSD	0	103.75	0	193	0
aminoacid epitope	MMLVESLYWSPLLTY	0	0	933.75	0	0
aminoacid epitope	MMDMGMIFMPEYSQL	101.75	18.5	0	0	0
aminoacid epitope	ADPEHTQDVAFSWKL	0	0	0	0	0
aminoacid epitope	WWWMLWEGRNVFDGV	0	0	0	0	0
aminoacid epitope	GQYNSSMFMSFWFSK	0	0	0	0	0
aminoacid epitope	YPLQNRKQGRFVPSN	0	0	0	0	0
aminoacid epitope	GYLRKVSYHIWVQIE	14.5	62.5	0	112	0
aminoacid epitope	FKHSEKAYTLKIVTW	0	0	279	0	0
aminoacid epitope	FGGLLEGQVYFMVTH	387.5	0	710	0	0
aminoacid epitope	HYELYALRNKHMDYI	185.75	39.25	402.75	115.25	0
aminoacid epitope	KGRGYEMSFDWYFRS	79	0	0	0	0
aminoacid epitope	YASMKGETQYMGTFP	0	0	0	0	0
aminoacid epitope	IFMNSTFTWFVTKYH	0	0	0	0	0
aminoacid epitope	FLPTFLKWNRRLNMR	0	0	0	0	0
aminoacid epitope	YWNWLKYIGMLVYTI	0	0	0	0	0
aminoacid epitope	TVERWQAIVWRMEGQ	50	170.25	170	485.75	0
aminoacid epitope	TRQQEYEDGHYWEIF	472.25	195.5	1745.75	538	0
aminoacid epitope	DVIVGTFRASPKRWP	0	0	0	0	0
aminoacid epitope	TGIQPSNTMFRFYTG	0	0	0	0	0
aminoacid epitope	WAHPRRVEWPDELHT	134	136	0	353.25	0
aminoacid epitope	AKPWHYTIRTDNLMY	0	0	0	0	0
aminoacid epitope	ADAFMNWHHKIQYDE	289.5	348.5	2115.75	1625.25	0
aminoacid epitope	KFRRLGPDVMDGPRY	0	0	0	0	0
aminoacid epitope	GMRNPWEKIWWTRHY	0	0	0	0	0
aminoacid epitope	HSKTDSKTPPQPVAS	0	0	0	0	0
aminoacid epitope	THSHYMWTRGGHPFF	0	0	0	0	0
aminoacid epitope	LADMKYMINWWSGTR	0	0	0	0	0
aminoacid epitope	AFWDLMFAASYQGPQ	0	415.25	319.5	1919.5	0
aminoacid epitope	GLSAQEIAWNYWWMA	0	0	0	0	0
aminoacid epitope	WGSDYRTWVLQDNVT	0	195.5	66.25	371	0
aminoacid epitope	FWHQHKESAGFSNVA	0	0	0	0	0
aminoacid epitope	WRGGRRHAYHPHWYF	0	0	56.25	0	0
aminoacid epitope	PTWMTRWKFWKDSWL	0	0	0	0	0
aminoacid epitope	TWTNNLTSGGNRLQM	0	64	0	367.75	0
aminoacid epitope	YWHGTGRWHLEASGF	60.25	0	0	0	0
aminoacid epitope	QTNHPHFTSFWREGY	125	251.75	287.5	0	0
aminoacid epitope	WEQWQGYVDMSGMWE	618	730	1442.25	1251.75	0
aminoacid epitope	HNFDEVGTQHHTASG	29.25	38	216	0	0
aminoacid epitope	YASWMWAIMMKYTHY	0	0	0	0	0
aminoacid epitope	KVMMWPMNKWSWLES	0	0	0	0	0
aminoacid epitope	NLWYYHLPINRMRSS	0	0	0	0	0
aminoacid epitope	RFHFWTKPDPHMKEN	48	105.5	0	249.25	0
aminoacid epitope	WFFYWWHMPPIRIYT	0	0	0	0	0
aminoacid epitope	YNREHTYLPGMHSEA	0	0	99.25	242.5	0
aminoacid epitope	THYPLSTIDGNRKWE	52.5	70.75	144.75	125.75	0
aminoacid epitope	EGGALNMNHHWKHTG	157.5	64.5	76	0	0
aminoacid epitope	TALFDVSQEKMIRAS	0	0	0	0	0
aminoacid epitope	DISIVKTMEVKKHEK	0	0	217.75	0	0
aminoacid epitope	ENMNLLATRQSGTRF	0	0	0	0	0
aminoacid epitope	IQMSTATYMFFERTW	0	0	0	0	0
aminoacid epitope	MNLFGVMNGNSWDYY	0	0	167.25	200.5	0
aminoacid epitope	AQTSQWWWNDKVSDD	0	78.5	0	311.25	0
aminoacid epitope	YMGMTIKMADENAVD	0	0	0	0	0
aminoacid epitope	MNISSLKNGDVVTTV	0	0	0	0	0
aminoacid epitope	GVRKQNREIEDKAWS	0	0	0	0	0
aminoacid epitope	TFVFFDPNDNTWWRE	40.5	75.25	576	397	0
aminoacid epitope	GFTQLPASSNHGNYE	0	601	137	211	0
aminoacid epitope	RDHLVNSEQFGSTIQ	0	0	0	0	0
aminoacid epitope	HEHTTKFNEAMMSNQ	152.75	201.5	105.75	87.25	0
aminoacid epitope	MVFAMAVSMWPGDTG	0	0	1293.5	0	0
aminoacid epitope	EWLWWWNPLMFWSAV	212.75	0	0	0	0
aminoacid epitope	VVNPVESNSWGQMIF	0	0	167.25	0	0
aminoacid epitope	TYPMIQEDTQWLGQK	0	0	0	0	0
aminoacid epitope	LYKSMLISWFWDPLV	0	0	0	0	0
aminoacid epitope	HQTVNAHEHAEMYPT	3.5	62.75	166.5	204	0
aminoacid epitope	WPGVLNIRDSKSSPD	0	0	0	0	0
aminoacid epitope	ETNHIWENQTMNSYK	135	46.5	0	0	0
aminoacid epitope	PDEMKTIYFAMSTRW	96.75	255.5	840.5	1242.75	0
aminoacid epitope	WAWIFWRQVTDEVAR	0	0	0	0	0
aminoacid epitope	FFPQIIKLSRMRGPW	0	0	0	0	0
aminoacid epitope	TIYSPDVTFYQPGIG	0	0	0	0	0
aminoacid epitope	RGSRLVKDLSERIHA	0	0	0	0	0
aminoacid epitope	GALMYPNYLFNWTYV	0	0	0	0	0
aminoacid epitope	FLRPVPQTYSAFMNF	0	0	0	0	0
aminoacid epitope	VLEEFIRVTGDDGHQ	217.5	159.5	1111	1435.5	0
aminoacid epitope	WDDWNGVPTINQRQM	243	267.75	0	1412.5	0
aminoacid epitope	KHMQWVEVRKSKSYT	0	0	0	0	0
aminoacid epitope	ITPVKLVFMKTYFWA	0	0	0	0	0
aminoacid epitope	QWWERMALDGSGRTG	396	0	0	0	0
aminoacid epitope	EQMFNALDVLWWQLR	143.25	0	0	0	0
aminoacid epitope	YQWDYAASSRRASFT	0	0	0	0	0
aminoacid epitope	PAYQFVRRSYHLNMV	0	0	0	0	0
aminoacid epitope	ITRNLRRWNEVYDHS	0	17.25	180	177.75	0
aminoacid epitope	LLIANQSGIHFGHHI	0	0	0	0	0
aminoacid epitope	KWWDIRTVDMTRVDE	104.25	214.5	483.25	1154.25	0
aminoacid epitope	EGFQRIILVKMQWVD	67.75	0	0	0	0
aminoacid epitope	PGHVVMAMEWHYEYF	437.5	244	1283.5	1239	0
aminoacid epitope	LTVSYWQNRRRKFPR	0	0	0	0	0
aminoacid epitope	HQQGEAIVNRKQYNP	0	0	0	650	0
aminoacid epitope	HAGIVHKTVPIAVYF	0	0	0	0	0
aminoacid epitope	WFGLNLTGLDNRHEH	35.75	56.75	232.5	146.25	0
aminoacid epitope	MTSNHAQHSAYTFMM	0	0	0	0	0
aminoacid epitope	QNYEDVISQQEEKHW	335.75	459	1668.75	2450.25	0
aminoacid epitope	IWHFTTWMDVADWTD	213	283	1161.75	944.5	0
aminoacid epitope	NRPYNKTFGTERANT	0	16	0	0	0
aminoacid epitope	KTANMEWHQKWTQYT	0	0	0	0	0
aminoacid epitope	GSSLPSMNVLWRWQG	0	0	0	427.75	0
aminoacid epitope	VTLTRMFAKRDWDLV	0	0	0	0	0
aminoacid epitope	RGQIRFRALDMRHKN	0	0	0	0	0
aminoacid epitope	ANAEAHATGHHTFIS	331.5	0	114.5	0	0
aminoacid epitope	FVHSNQKKNYRDDYE	203	311.25	2158	1189.25	0
aminoacid epitope	NVMARYSYSNPSDMS	1607	124.5	0	0	0
aminoacid epitope	WADRWIRNHDMPMIH	0	0	107.25	0	0
aminoacid epitope	EHGEQTGLPQRHFFK	272	117	448.25	690.5	0
aminoacid epitope	PSWEVPFIEGWYNRE	313	512.5	1955.75	2048.75	0
aminoacid epitope	EKYYKFDEGAESGSW	528	371.5	1714.25	1231.75	0
aminoacid epitope	RHKWFHVWSPVAMYW	0	0	0	0	0
aminoacid epitope	SREDITAVPFRWVKR	0	0	0	0	0
aminoacid epitope	WETWADVRKKNKLMW	0	0	0	0	0
aminoacid epitope	IDHINWLMIKGQPVY	0	0	0	0	0
aminoacid epitope	FRRVDQMAVATLSTR	0	0	0	0	0
aminoacid epitope	QRGNSWNNLTVVIGY	0	0	0	0	0
aminoacid epitope	HKMNSFPMFNMMELG	0	0	0	0	0
aminoacid epitope	EKDGTWVLHPKQWES	296	154	327.5	222.25	0
aminoacid epitope	LIASVYYTQRYHEHR	0	0	0	0	0
aminoacid epitope	PHTVHKSFSGEYNVL	0	0	0	0	0
aminoacid epitope	AQEWRYVWKGFLFIY	0	0	0	0	0
aminoacid epitope	SDQMDNWSFPFDVVW	416	178.5	684.75	494	0
aminoacid epitope	MPIMHNWNMYMGQQL	93.5	115	0	950.75	0
aminoacid epitope	STNPPHSWVAIRYSL	0	0	0	0	0
aminoacid epitope	HEWKFTPPWRKRVRD	0	0	0	0	0
aminoacid epitope	AYEVRVNTTFEPMEK	240	0	934	296.5	0
aminoacid epitope	YKRDQLQPMDMTRNE	0	101.75	85.5	541	0
aminoacid epitope	ELIPTYDVFRQLRIE	193.25	27.75	101	362.75	0
aminoacid epitope	SHWHDRFGNLALRDQ	0	151.75	0	1142.25	0
aminoacid epitope	NVSWQTSSSTRSVDG	0	0	0	0	0
aminoacid epitope	DTMFAPWMGGHGYEW	331.25	295.5	1222	856.75	0
aminoacid epitope	ILVVPYEYSSTYVFA	0	0	0	0	0
aminoacid epitope	RVMWTMETDQAGYDW	356.5	138	1209	473	0
aminoacid epitope	LDYFALNNMQVFLHV	0	0	0	0	0
aminoacid epitope	QKWRQNWLTPDASGH	0	0	0	0	0
aminoacid epitope	YGFRYTLQYGEEWDA	397	126.75	1614.5	410	0
aminoacid epitope	WIYQYDVPSDNPEMP	106.75	282.75	1491.5	1975.25	0
aminoacid epitope	VIHHSYSHMEVWWQK	0	0	0	21.5	0
aminoacid epitope	KYFSTHTRFDEEFER	214	153.75	1940	806.75	0
aminoacid epitope	ILKFNTYYRKFRAWH	0	0	0	0	0
aminoacid epitope	TSWGNTTYYFAVEAH	0	0	0	0	0
aminoacid epitope	LWDPSTLGLQYTESV	40	178	0	140.5	0
aminoacid epitope	MWMVNTGTISTYFTA	0	0	0	0	0
aminoacid epitope	VNQILTYQNKMRRWN	0	0	0	0	0
aminoacid epitope	PMHEGTVTSRVDYMR	0	99.75	125	95	0
aminoacid epitope	IPSAGRDFRYYVWHS	0	0	0	0	0
aminoacid epitope	EHGRQTWYNNRPPYP	233.75	134.5	0	0	0
aminoacid epitope	MIGGPVHTSWLNQRR	0	0	0	0	0
aminoacid epitope	WAWLGLYNNEIWEFV	102.75	0	842.5	747	0
aminoacid epitope	VIMYSFTIMFSKQPV	0	0	0	0	0
aminoacid epitope	WWIEQMQEMMKWIMW	208	154	601	1132.5	0
aminoacid epitope	QGFGGIPTLYAERTV	0	0	0	0	0
aminoacid epitope	NGHWYQVSHNISNKE	0	55.75	0	0	0
aminoacid epitope	VWYYQQLYHGKNITT	0	0	0	0	0
aminoacid epitope	RKHAEVPMAEPLRKK	0	0	0	0	0
aminoacid epitope	WARGTSGMFLKHWDF	21.25	0	651	0	0
aminoacid epitope	QVMINWQPPLHPPPR	0	0	0	0	0
aminoacid epitope	KLIDTIHHQGGGRPR	0	0	0	344	0
aminoacid epitope	FYKFDWNKWSREERM	137.25	171	263	871.75	0
aminoacid epitope	WYITIYVYYERKDGY	0	0	0	0	0
aminoacid epitope	ILYPKEVKGDRWYIW	0	0	0	0	0
aminoacid epitope	NFWYNKVYERFINAT	0	0	0	0	0
aminoacid epitope	KNNTPIEVVHPFTEG	0	0	167.5	308.75	0
aminoacid epitope	MWGVVLLWQQGDESK	0	0	0	997.5	0
aminoacid epitope	SDMMNAWVELTETLL	48.25	42.5	0	0	0
aminoacid epitope	WAIRDNQWNNRQRKM	0	0	0	0	0
aminoacid epitope	FGLRAHTSQMHDPGN	148.5	275.5	770.75	1792	0
aminoacid epitope	IAINTHPGAVNQGIP	0	0	0	0	0
aminoacid epitope	QYWMSAMWQVKRFNT	0	0	0	0	0
aminoacid epitope	LIMFYQAREITSVAN	0	106.25	0	0	0
aminoacid epitope	FDVWALIPEDSWYRV	51	39.75	542.25	242	0
aminoacid epitope	FMNAAMLLYTDMGNS	0	0	635.75	994	0
aminoacid epitope	EPLNELTIRSSKVKY	0	0	112.5	0	0
aminoacid epitope	WPERHWKIRVDMNLT	0	92.75	0	139.25	0
aminoacid epitope	EMLDSNFKNYTNHRV	92.75	162.5	0	8	0
aminoacid epitope	NVKMMWEERFVHMKR	0	0	0	0	0
aminoacid epitope	KGWWMAKLRERWFKK	0	0	0	0	0
aminoacid epitope	VTASMRRIGYIFSHR	0	0	0	0	0
aminoacid epitope	EESAKFMHTAAVYPK	94	9.75	0	0	0
aminoacid epitope	WFKKLYFRWADFAWA	0	0	0	0	0
aminoacid epitope	QTQYVWDSLLNVVNI	0	0	0	0	0
aminoacid epitope	IWSSGMTKRYMGLRE	0	0	0	0	0
aminoacid epitope	SESVVDWGFASTMSP	0	0	748.5	364	0
aminoacid epitope	HAEEGINMNLTPFEM	254	318.75	928.5	500.25	0
aminoacid epitope	WSRYLYIVQKDGKMY	0	0	0	0	0
aminoacid epitope	RSMSQKRNTGQPEAY	0	0	0	356.5	0
aminoacid epitope	WQLRRFMFTHPSNIL	0	0	0	0	0
aminoacid epitope	KYKEAVQPMERDHRW	162.5	0	451.5	333.5	0
aminoacid epitope	YFFIYALGWAVRIFH	0	0	0	0	0
aminoacid epitope	HLYKDWYRDGISQPN	0	0	1434	5429.75	0
aminoacid epitope	HYQFNWKKIGPQFIV	0	0	0	470.75	0
aminoacid epitope	DHGVRISEQYIVSLW	66.25	18.25	154	0	0
aminoacid epitope	RGNWHNLRLPAITWL	0	0	450.5	470.5	0
aminoacid epitope	YKIVWQRELLDEEVM	152	217	1352	1591	0
aminoacid epitope	VTQQIQDMRVPVIPI	0	0	0	0	0
aminoacid epitope	SAHTNPLAYETQLEP	102	207.25	442.25	397	0
aminoacid epitope	ESPTHNYKHYLIHTA	187.75	0	0	0	0
aminoacid epitope	WVEPMYMKTDQKDES	46.25	110.25	437.5	532.75	0
aminoacid epitope	FMADTEVQHYMWKTG	252.5	0	0	0	0
aminoacid epitope	LSHMWYDVFIQSLAS	0	0	0	273.5	0
aminoacid epitope	EYLNMISLQEPMERV	331.25	239.75	720	464.25	0
aminoacid epitope	FPELVFPVQHHAMTY	22.25	35.75	0	0	0
aminoacid epitope	RDNVNFLDYVSDWWM	167.25	193.25	614.75	399.25	0
aminoacid epitope	HIKRENGARANTDMP	0	0	0	0	0
aminoacid epitope	DVRYVIKPLDDRRLD	32.5	0	0	0	0
aminoacid epitope	KYSPKYHSLWAQVGH	0	0	0	0	0
aminoacid epitope	TAREQQSQNVFNKFA	0	0	0	0	0
aminoacid epitope	HMDVFVNLQRNHIEG	122.75	91	58	349	0
aminoacid epitope	SYAQQLAQKALYEVR	0	0	0	0	0
aminoacid epitope	PHRWVPRFYVRYNAE	0	0	0	302	0
aminoacid epitope	QQFHVIAMDGIFWHH	76.5	108.5	0	0	0
aminoacid epitope	DDLWFEKWLHTPWWS	301	175	652	302.5	0
aminoacid epitope	PFSWRGRVVRRIRLI	0	0	0	0	0
aminoacid epitope	ASIYSASSQRPHYGT	0	0	0	0	0
aminoacid epitope	WRMAPKLETMWWPLR	0	0	0	0	0
aminoacid epitope	MLTEQTDTAEAKASR	0	29.75	407.25	422.25	0
aminoacid epitope	PQNPKESQTKSRNED	172	215.5	0	1405	0
aminoacid epitope	QNLGIYWLPSTGITQ	0	0	0	0	0
aminoacid epitope	NKPIQPWWRGRPSYL	0	0	0	807	0
aminoacid epitope	IAIYKRMMQNSVDGS	0	126.5	0	887.25	0
aminoacid epitope	YASYTEGAYEESMWT	90.5	240.25	2073.25	2036	0
aminoacid epitope	TWHINWLRNLKMIRR	0	0	0	0	0
aminoacid epitope	YHAGSRKSWRSWEWQ	0	91.75	197.5	820	0
aminoacid epitope	MMPSHQVMSVPKQIY	0	0	0	0	0
aminoacid epitope	DGPIQIGMWTAWFPN	0	0	0	254.5	0
aminoacid epitope	QGTLTHEWNYRGDMM	82.5	383.5	257.5	700.5	0
aminoacid epitope	RHGKKFRRFTFFARV	1287.5	2028	0	0	453.5
aminoacid epitope	WTKQATQKRRVRFIK	13316.5	21293	0	0	5512
aminoacid epitope	YTYPMWITKRPRNPG	0	237.75	0	0	62.75
aminoacid epitope	KYGLNETIYNSQGHF	0	0	0	86.5	0
aminoacid epitope	VMHYRFMHLIAHKFK	1583.25	2313.25	0	0	626.5
aminoacid epitope	ALSDFEDTEMGVLEQ	92.25	251.75	1014.25	1226.5	0
aminoacid epitope	ENQDGVLLFWGNTKW	0	0	0	0	0
aminoacid epitope	SMQILMVNPEGGNFP	0	740.5	0	679	0
aminoacid epitope	FMWQQVSNRYTNPWI	42.5	0	0	0	0
aminoacid epitope	RYENVEEDFAHGFHI	725.5	813	1669	1245.75	0
aminoacid epitope	PTYGDGRAYGDEWTW	297	404.25	1078.25	754	0
aminoacid epitope	VITAIPDDQWRWWDH	253.75	392.5	1942.5	1652.5	0
aminoacid epitope	MYGYIPHVHFTISQM	0	0	0	0	0
aminoacid epitope	SMHEMAMHWNPFMLW	73.75	0	0	0	0
aminoacid epitope	NWFDMMVNGILMDML	101.75	0	58	0	0
aminoacid epitope	KKDVFMRWIAETAMS	0	0	0	0	0
aminoacid epitope	AKFFTGTWQYNWEAH	0	0	0	0	0
aminoacid epitope	PGDTANEWYDVMKFE	1286.5	689	953.75	912	0
aminoacid epitope	SNAHMFVYPQRWQEM	0	652	0	882.5	0
aminoacid epitope	GGHPGYVMYGYAYHV	0	0	1048.75	0	0
aminoacid epitope	DTVPTTTDGLGDWST	132.5	0	0	0	0
aminoacid epitope	IPSLNSRRNIEGRHI	0	0	0	0	0
aminoacid epitope	EGNWAPLHTKVALPT	106.75	0	0	0	0
aminoacid epitope	IQKTMYIRTPNGYLN	0	0	0	0	0
aminoacid epitope	SHHETSNKLDWQMTY	0	0	198.5	306.5	0
aminoacid epitope	SLQFDHSKRKATLHV	0	0	0	0	0
aminoacid epitope	PSTTAYSFELKLAKV	0	0	0	0	0
aminoacid epitope	EEFESRKGDKMRRDS	239.5	0	234.5	164.5	0
aminoacid epitope	LTLVFMSALDEFNWM	0	0	0	0	0
aminoacid epitope	WNGRWRQTKQNDQLS	0	122.5	0	0	0
aminoacid epitope	RHQDVGREWNWEQGR	0	0	0	669.25	0
aminoacid epitope	LRFMQVKQVDVTVPT	0	0	0	0	0
aminoacid epitope	ERKSWDMTYHWEKMF	47	101.5	330.75	142.75	0
aminoacid epitope	TVKVWPPTPWPFPWF	0	0	0	0	0
aminoacid epitope	AQPMQEEKMWIGHDW	115.75	309	418.75	283	0
aminoacid epitope	AGNASRAYLARPRYT	0	0	0	0	0
aminoacid epitope	LIATDEWGLRFHAEY	173	151	0	163.75	0
aminoacid epitope	MAWRYEKRSMYISWT	0	0	0	0	0
aminoacid epitope	SPQKTEFLIHALDRQ	0	0	0	287.75	0
aminoacid epitope	VTPGLPMEEPIRWWS	0	0	10.25	0	0
aminoacid epitope	PLAPSLPWRLHPKVD	0	0	0	0	0
aminoacid epitope	TQSKQDQMESYYREL	0	0	0	140.75	0
aminoacid epitope	MAASRRPANDHLQSL	0	0	0	0	0
aminoacid epitope	PAEHHPVRFSYNIYP	0	0	0	0	0
aminoacid epitope	WGMYGEHVWGWIHWQ	183	263.75	311	553.5	0
aminoacid epitope	TEVNNQKIYIIVRKT	515.5	1315.5	0	0	0
aminoacid epitope	IFSKDEHLKKRLMYE	0	0	386	109.5	0
aminoacid epitope	NFNWFKGYYLWQVGE	0	0	108.25	221.25	0
aminoacid epitope	HKTTNLDNWTLRAYV	0	0	0	0	0
aminoacid epitope	TKAWNGPSRWIKSEY	0	0	0	0	0
aminoacid epitope	ASNVSPTSKIQHYEM	0	0	0	0	0
aminoacid epitope	LTTWHWQQFEWQWRV	0	0	0	0	0
aminoacid epitope	DDVEQTHWHSHSSKG	0	0	0	180.75	0
aminoacid epitope	KHSNFITFHHYRTET	208	241.5	0	0	0
aminoacid epitope	WRGVQKDWWYQYKKH	0	0	0	0	0
aminoacid epitope	AIQRLEALLMRANWM	0	0	0	0	0
aminoacid epitope	RDVSAHNFNWHWKMS	0	0	0	0	0
aminoacid epitope	IFGKRYGEVHHDRMV	0	0	0	0	0
aminoacid epitope	WSMMPSQYTLWTTIY	0	0	0	0	0
aminoacid epitope	KEDDSWKRGGWVKKE	69	104.5	286	112	0
aminoacid epitope	QRTGQNRWSMREKHR	0	0	0	0	0
aminoacid epitope	SFGGMSYIPQLYSRM	0	0	0	0	0
aminoacid epitope	KQFWTTMVMVFQGNR	0	0	0	0	0
aminoacid epitope	SSLVEQHFFSVVMLQ	663	0	0	0	0
aminoacid epitope	DSLEYNEIQRMLNME	115.5	170	0	366.75	0
aminoacid epitope	LKEEINKFMLGHMWR	0	0	388.25	0	0
aminoacid epitope	YVGTDQFHTQFDTIV	0	0	0	0	0
aminoacid epitope	LEGLNQPIRKNPKSK	66.5	420.5	0	0	0
aminoacid epitope	TELMWMIFMMIWGTN	713.5	1426.5	117	0	0
aminoacid epitope	MDFSYGDSINKSMSR	0	0	0	0	0
aminoacid epitope	FPTKVTAQVLVAHGA	0	0	0	0	0
aminoacid epitope	VRVTKKTVYWNKRSG	0	0	0	0	0
aminoacid epitope	QAYTREWVWNGMLLW	0	0	29.5	0	0
aminoacid epitope	SEQSHKTIHFKWSRA	0	0	0	0	0
aminoacid epitope	DETIWDGTLWYRDEK	172	48	927.25	330.5	0
aminoacid epitope	NSTRYDSQDPVERVQ	35	269.75	16	1277	0
aminoacid epitope	NQSGKYQFKQIVGQQ	0	350	0	1142.5	0
aminoacid epitope	MNMSNQFAARYDMYN	39.5	0	0	0	0
aminoacid epitope	SMDMRYSFHWKITRP	0	0	0	0	0
aminoacid epitope	QMKRWHNWQIQTPSR	0	0	0	0	0
aminoacid epitope	MAEQHRLAGNERYDI	457.5	217.5	420.75	767.5	0
aminoacid epitope	VAWVLSTIVEFIRSV	0	0	0	0	0
aminoacid epitope	TMTHYFGTRHQTGSQ	0	480.75	145.75	1094.5	0
aminoacid epitope	YDQFPYSQFAGNMSL	126.25	21.5	0	0	0
aminoacid epitope	KEGTDQITGLPTEEW	183.5	201	464.5	344	0
aminoacid epitope	KTNIFEDTAMWFSVW	0	0	0	0	0
aminoacid epitope	NSKRHKYEPSNTFFY	0	0	0	0	0
aminoacid epitope	WPATMDGKNSFHMIN	0	0	0	0	0
aminoacid epitope	VAKWMIFNGPNRPRW	0	0	0	0	0
aminoacid epitope	WNTVRYTHYMTMWIR	0	0	0	0	0
aminoacid epitope	WSVMHNSQLSGIDNE	89.25	173.75	212.5	387	0
aminoacid epitope	PKKVEIIYSYNDGAG	0	0	0	0	0
aminoacid epitope	SWAEAAGWDPKLLLH	0	0	0	0	0
aminoacid epitope	TFLTSRRARKHYNMI	0	0	0	0	0
aminoacid epitope	SMAFVELVETRRRSE	0	0	0	0	0
aminoacid epitope	LTDVHKKDLPLRGDE	0	0	230	381	0
aminoacid epitope	VKYEKEEDLWQGRMD	230.5	110.5	402.5	556.75	0
aminoacid epitope	THIYAQKHGMEGGMD	0	15.25	0	0	0
aminoacid epitope	DYDQYYTQDTWSRQI	0	0	0	0	0
aminoacid epitope	HQGWTEVTIATSEWQ	0	418	0	737	0
aminoacid epitope	NNIARIMEAHPMDMP	74.5	0	0	0	0
aminoacid epitope	DFAGEGEWGRGERLP	80.75	59.5	146.75	233.75	0
aminoacid epitope	YAWIIQRKRFTFPNW	0	0	0	0	0
aminoacid epitope	FVAMMYYSPWWSFLE	39.5	0	0	76	0
aminoacid epitope	HQWHDLRTTMIGRKY	0	0	0	0	0
aminoacid epitope	WMWLTMLSFRQEIKA	0	0	0	0	0
aminoacid epitope	RTKQIVDKRHGLGWN	0	0	0	0	0
aminoacid epitope	QQDPVHEGYIGRMET	1173.25	346.75	1513.5	469.75	0
aminoacid epitope	VRDKEEMDLLEFEGE	558	466.75	2576.75	2286.5	0
aminoacid epitope	WTHNTITFIGTFKQS	0	0	0	0	0
aminoacid epitope	FTLLDNVGFFHDHHM	0	92.25	0	287	0
aminoacid epitope	PNDFTDGAEEQVMDE	197.5	521.75	1091.5	1684	0
aminoacid epitope	HHVWVNLANIKKYLI	0	0	0	0	0
aminoacid epitope	YRWATMGNSKDGAVI	0	0	620.5	0	0
aminoacid epitope	MLFPMGFFGYTGGDN	243	169.5	1201.5	303.5	0
aminoacid epitope	MKQDWNMWHDSLKSV	36.5	0	0	0	0
aminoacid epitope	LTTPYIMYRGIDLGH	0	0	0	0	0
aminoacid epitope	WTQSAVRITMEWQRT	0	0	0	0	0
aminoacid epitope	LMRSNGDAGTEYDPR	0	101	0	0	0
aminoacid epitope	PAQPDFERQTVFMVE	257.25	159.75	140.25	369.75	0
aminoacid epitope	IPWYDGYQVMFYQPW	0	0	133	195.25	0
aminoacid epitope	YLMYHTDVEELRNTY	0	0	0	0	0
aminoacid epitope	RRASITPWPRWMWLE	0	0	0	0	0
aminoacid epitope	GFVQEYADVGLYTKG	0	0	0	0	0
aminoacid epitope	GPGSLTERYVSQMDG	0	0	0	0	0
aminoacid epitope	NPYIDTISQHMMAQI	0	0	0	0	0
aminoacid epitope	FMINAQAYSEMQNAG	158.75	689.75	0	0	0
aminoacid epitope	GRHSWIRAEPWSRIQ	0	0	0	59.5	0
aminoacid epitope	RGDNEISTRYDRISY	67	0	0	310	0
aminoacid epitope	YPIDFHGIFFFETLV	0	0	473	0	0
aminoacid epitope	YGAQFIAMPFYANPF	352.25	0	0	0	0
aminoacid epitope	ARHRDRGFKFLPNWN	0	0	0	0	0
aminoacid epitope	WPSDKDRFMKPIFYF	0	0	0	0	0
aminoacid epitope	ATHENAEEYQELYGQ	362.75	522.5	539.75	931	0
aminoacid epitope	RAWMWWNVYHSANRS	0	0	0	0	0
aminoacid epitope	HVKKWWYHVSNHLPK	0	0	0	0	0
aminoacid epitope	PMNVWLANWSHLSLV	0	0	0	0	0
aminoacid epitope	TDAWNKFRDFSNTWV	0	0	0	0	0
aminoacid epitope	LQTSVERTQTLQYIV	0	0	0	0	0
aminoacid epitope	FQFNVFVVTMKTSYY	0	0	0	0	0
aminoacid epitope	ARFWTQEEMFKAETY	165	122.5	467.5	288.25	0
aminoacid epitope	ILDVLWFIEEGVQYM	108.5	160.5	648.75	335	0
aminoacid epitope	VATSNSQKAGAERDI	0	0	0	0	0
aminoacid epitope	SNPSIYRYVLAPAGR	0	0	0	0	0
aminoacid epitope	RNHNVTDYWSWQPAP	0	0	0	214.75	0
aminoacid epitope	GMYQVRAITTLVINR	0	0	0	0	0
aminoacid epitope	EFTFHFGQSVNHWIL	188.25	0	0	0	0
aminoacid epitope	TMFTESSPPRGPSKF	0	0	186.5	0	0
aminoacid epitope	SHFYMSRIAHNHIPK	0	0	0	0	0
aminoacid epitope	PARRYPSVRKPPNPG	0	0	0	0	0
aminoacid epitope	WLKSIKVMFALRDPP	0	0	0	0	0
aminoacid epitope	KWTITNPLQNYRAVH	0	0	0	0	0
aminoacid epitope	KPWHRTVRERFQSDM	0	0	0	0	0
aminoacid epitope	DYPPQIIAVMTWNID	113.25	95.75	0	0	0
aminoacid epitope	RHDVQHFRGHNQRRF	0	0	0	0	0
aminoacid epitope	ITLHAKQGWMFVMIQ	0	25	0	253.75	0
aminoacid epitope	NYVRTNERLHFFMYD	54.5	0	0	0	0
aminoacid epitope	YWGTDRYRDRPPRVM	0	0	0	0	0
aminoacid epitope	FPAFPHDAITSAMMR	0	0	0	0	0
aminoacid epitope	PLWHQVKAGAGLARP	21.25	0	122.25	0	0
aminoacid epitope	IMDEGYGHPAHYSRR	275.25	0	668.75	269.5	0
aminoacid epitope	QAPRNQEAVAAMTRA	0	0	0	0	0
aminoacid epitope	NEAKNRYNKWVSWFH	0	0	0	0	0
aminoacid epitope	RASSFPHTLQWIPHN	0	0	0	0	0
aminoacid epitope	NWITDAYWMARQSMV	87.5	0	0	172.75	0
aminoacid epitope	MSQLKMIKMWTTFMR	0	0	0	0	0
aminoacid epitope	SSRKNHIEGIAEHHL	97.75	148.75	0	97	0
aminoacid epitope	SRKMEPAQSLDQEKD	14	34.25	393.75	390.75	0
aminoacid epitope	WYRSSFDANEYTRNG	0	0	0	0	0
aminoacid epitope	NFMMPSWWVAVYGLE	0	0	0	0	0
aminoacid epitope	WIKYMPTPQMVITIM	0	0	0	0	0
aminoacid epitope	SNPHWKTLMQLTDNQ	104	101.5	0	451.5	0
aminoacid epitope	FKGIKQAWINREATD	0	0	780.25	0	0
aminoacid epitope	TNVLSWPNEQQRQNG	0	83.25	0	471	0
aminoacid epitope	RRYNFWSDETALAYH	0	0	0	0	0
aminoacid epitope	RDAWDNQGVSSDSPQ	251	532.5	205.75	0	0
aminoacid epitope	QYFVAMWALILFVAR	0	0	0	0	0
aminoacid epitope	HNRYSHTPSPTGLYN	0	0	0	0	0
aminoacid epitope	AIVYPNKRSAGWDKQ	0	0	0	216.25	0
aminoacid epitope	YPAAKELIPVPHHEH	32	21.75	0	140.25	0
aminoacid epitope	QEKVHQSLPGLLEIR	0	0	0	0	0
aminoacid epitope	PHPIARQVQMGFWDK	0	0	0	0	0
aminoacid epitope	NYYWERAPMEWIDIG	0	41.25	298.75	214.25	0
aminoacid epitope	AEYPPNELYLQRIHS	0	0	0	0	0
aminoacid epitope	RDDMHDFADWSWHQL	115.75	220.75	251.75	291.25	0
aminoacid epitope	GSPKWDDYLSSNSQE	0	276	317.25	1976.5	0
aminoacid epitope	MFRFDSDLELNELRW	0	0	1506	0	0
aminoacid epitope	FPMLGRGNTFYWEHL	7	0	0	123	0
aminoacid epitope	HYGSERVWRHIIDIL	47.75	0	160.5	0	0
aminoacid epitope	MSDAVGIRPNQRKSW	0	0	0	0	0
aminoacid epitope	GLPMEKYMNMWTFQI	34.75	0	0	15.25	0
aminoacid epitope	KKMIRKEFKTWAKDY	0	0	0	0	0
aminoacid epitope	LAPFPIDVHQDGRWW	65.75	20.5	160.75	166.5	0
aminoacid epitope	NLFGANTVAVVVSAQ	0	0	0	0	0
aminoacid epitope	SVNGDSNFSSGLWGM	0	0	61.75	0	0
aminoacid epitope	IRFHHGLWGPIYSRQ	0	0	0	0	0
aminoacid epitope	MGVKTPYIRWPYVQF	0	0	0	0	0
aminoacid epitope	KPKGMWWFANFITAL	0	0	0	0	0
aminoacid epitope	YIHTFVSWHNIVDRS	0	0	0	0	0
aminoacid epitope	KTDSRNYRDIQLFIW	0	0	0	0	0
aminoacid epitope	KRKASRKKFRRQSVE	0	0	0	36.5	0
aminoacid epitope	DTRTLNMLTTMREHF	88.5	32	157	180.5	0
aminoacid epitope	MRPRYYINKYHTGHM	0	0	0	0	0
aminoacid epitope	LAVYKPASYLPISYG	0	0	0	0	0
aminoacid epitope	DIDRWGAPTYYHMRP	0	0	0	0	0
aminoacid epitope	KENFLFRTHGFNTTY	0	0	0	0	0
aminoacid epitope	IDSMIGPTKAGFHFG	0	0	0	0	0
aminoacid epitope	SGWNPAKQVFPTDYI	0	0	0	0	0
aminoacid epitope	WYLQYDWMVSQFGTN	0	0	0	0	0
aminoacid epitope	NWDWNAYLIHAFPFI	0	0	0	0	0
aminoacid epitope	HNFDKNKHVQPVYGI	0	0	0	0	0
aminoacid epitope	SREATRSYWYMWNPQ	0	151.5	0	445	0
aminoacid epitope	WSVDWGRRGEALYNE	0	61.5	752.5	0	0
aminoacid epitope	HLLSLWNDHSTQANA	0	30	0	0	0
aminoacid epitope	DHRKYHQGRWFTMPW	0	0	0	0	0
aminoacid epitope	RRRYLTKSHVMRHGY	0	0	0	0	0
aminoacid epitope	NEFKYYYMQQQRLPL	0	0	0	0	0
aminoacid epitope	AQAMMGNRLMNMVTV	0	0	0	0	0
aminoacid epitope	NMMPDLQAVDEAKNQ	0	0	0	332.5	0
aminoacid epitope	TPFPPINIEAIGWMD	130.5	182	0	0	0
aminoacid epitope	TLDTGLTMFEAIWKI	473.5	0	0	0	0
aminoacid epitope	QPGQLHEWTDAMTIK	0	0	0	0	0
aminoacid epitope	TPPYNHGDAWPKLWP	0	0	0	0	0
aminoacid epitope	WMTQLNLFELMGILV	0	0	0	0	0
aminoacid epitope	FYNVPNPSARPAKMG	0	0	0	0	0
aminoacid epitope	AKLRVWYRNMISIDH	0	0	0	0	0
aminoacid epitope	WAEWHGYAAKDDPSD	226.5	559.25	1374	1115.5	0
aminoacid epitope	YNELQRRSGQTYYWA	0	28	237.5	0	0
aminoacid epitope	PAHYMEYNSQYRMED	1034	346.25	1867.25	461.5	0
aminoacid epitope	QYMAANEQMWSVIEP	71.75	276	0	188.75	0
aminoacid epitope	VIYNKTPFMGPHEDD	102	274	1494	1171.25	0
aminoacid epitope	APVERNTWMDRQYQY	84.5	80	349.25	733	0
aminoacid epitope	KRTGHYQQTRFAIGK	0	0	0	0	0
aminoacid epitope	TPAYFGAPDRDVHIN	56.25	93	0	108	0
aminoacid epitope	KKTHWVYEREDIQQW	145	110.5	573.5	953	0
aminoacid epitope	VNPEKQIPMFMRFAK	0	0	0	159.25	0
aminoacid epitope	INGSVGMNTNTMILM	0	0	0	52.75	0
aminoacid epitope	KASIYFMNHNNQPAP	0	511	24169	4862	0
aminoacid epitope	YEYKHFQYEQTIVLY	0	0	448.75	407.5	0
aminoacid epitope	KSNKIAPDRGASQLW	0	0	0	0	0
aminoacid epitope	MMPVGILTGVAQSEL	0	0	0	73	0
aminoacid epitope	RMNFPLYPKWPVDMI	0	0	0	0	0
aminoacid epitope	DHNGGKDSEVYWVPY	146.25	0	613.5	355.5	0
aminoacid epitope	ERDVLQANEYHSRKY	158	23.5	0	0	0
aminoacid epitope	EATSGDKEEPINHNK	105.5	0	81.25	0	0
aminoacid epitope	DGDRSKEIHRHRWYS	0	0	0	0	0
aminoacid epitope	EGFSQRHYYVARMWN	0	38.75	0	0	0
aminoacid epitope	GYLGFHSHVILHYVA	0	0	0	0	0
aminoacid epitope	YNVMKRWAVQVHHSG	0	0	0	0	0
aminoacid epitope	ISTPNPVSFDEPMRY	88	77	276.25	0	0
aminoacid epitope	SSSWDMMMTDAMTAY	190	94	0	0	0
aminoacid epitope	PENASTNKLLPSMQQ	51	256.5	0	2051.5	0
aminoacid epitope	GNHAITATYKWIEGL	0	0	0	0	0
aminoacid epitope	HPQMRWQHNVADQMG	0	104.75	185.75	859	0
aminoacid epitope	WVWPQAIYQFGVKIN	0	0	0	0	0
aminoacid epitope	IKQKGELFSVHFLME	0	0	795.25	160.75	0
aminoacid epitope	LANWKEMGFMQIWTA	0	26.25	0	0	0
aminoacid epitope	EQQDWHDWVLHYSEV	658.5	518	2046.5	1503.5	0
aminoacid epitope	WRNTKAWEERTGELG	0	0	0	0	0
aminoacid epitope	FGDTWWFMWQGRQGW	198.75	136	596.75	772.5	0
aminoacid epitope	EYYPQGGMVPSKTFS	28	25.25	0	0	0
aminoacid epitope	IEPFYRDGTNHALVD	0	99.5	249.25	304.75	0
aminoacid epitope	FYKFAKFDWATFENH	0	86	0	276	0
aminoacid epitope	SWQYGSPYRTLYWTP	0	0	0	0	0
aminoacid epitope	YKIVWHNHRMLPDLW	0	0	474.5	0	0
aminoacid epitope	NKHDAEPYWIRMAYY	0	0	0	0	0
aminoacid epitope	DHGVDYRPYQAMWEG	149.25	130	1055	1328.25	0
aminoacid epitope	KRLEWPMRWELALPM	61.25	0	0	0	0
aminoacid epitope	LKREADHSVIAWYWF	27.75	0	729.25	0	0
aminoacid epitope	TNFQLKARVFKEQLN	0	0	0	0	0
aminoacid epitope	AHESGPFRFWKHYSA	0	0	0	0	0
aminoacid epitope	IIDPRLPFTLKSYLM	0	0	0	0	0
aminoacid epitope	MYRVPHDPYHWAGKV	0	0	0	0	0
aminoacid epitope	VQWHDQSSYHTIDGW	124.5	140.25	481.75	531	0
aminoacid epitope	KETWMWWAIAYSADF	130.5	72	348.75	126.25	0
aminoacid epitope	SVSVQFETQAMDFGK	0	0	0	0	0
aminoacid epitope	LKWSQDVGYNLLDNN	202.25	969	984.75	7021	0
aminoacid epitope	HWLEGMYVWLHVMAF	515	52	743.25	25.25	0
aminoacid epitope	RYTFMKHWYYNYWDV	0	0	0	0	0
aminoacid epitope	YFKFRKFQRNRYHED	214.25	140.75	0	0	0
aminoacid epitope	SDEVTFWDYWWTARN	37.5	62.25	0	0	0
aminoacid epitope	GNRRPQMHQKAVQKK	0	0	0	507.5	15
aminoacid epitope	MVKNPFWRDDRWKWV	0	0	0	0	0
aminoacid epitope	DGRHYSVRTFYETWY	65.5	0	459	362.75	0
aminoacid epitope	LMDMTTPNFYITVFA	48	0	0	0	0
aminoacid epitope	IPQFLHVLFWEIWPH	0	0	178.25	177	0
aminoacid epitope	FSRLQDNSYLKDAGM	0	0	0	0	0
aminoacid epitope	WYWEVFSSSQHSFYP	0	40.5	0	197.5	0
aminoacid epitope	VRFKNHMHDYFVFGP	715.75	22	5016.25	0	0
aminoacid epitope	AKLHIAGTMERQGTR	0	0	0	0	0
aminoacid epitope	MQWLTPHEEIHGKFM	0	56.25	0	0	0
aminoacid epitope	HPPMAGNHKEVWEAY	0	89.5	520.25	310.75	0
aminoacid epitope	LMLETYEWPMSNWDG	201.5	167.75	1223	822.5	0
aminoacid epitope	TNMVGGSETYVNPRN	0	0	0	0	0
aminoacid epitope	PQMTSYHHNWRPYSV	0	0	0	0	0
aminoacid epitope	GSHLEFHFGLITHME	92	84.25	470	365.25	0
aminoacid epitope	TELWLMHRGTWNIVE	398.75	1646.25	0	0	0
aminoacid epitope	HVRATNVNTVHSQVW	0	0	0	0	0
aminoacid epitope	VMSLNNSSWFDMLTR	0	0	0	0	0
aminoacid epitope	AQISMWGNIMFSYKE	24.75	0	154.25	161	0
aminoacid epitope	APHIIYKKKVKVEHE	0	24	0	207	0
aminoacid epitope	VSGYGHAQHTRGLID	0	0	143	0	0
aminoacid epitope	GGLTLDHLLSQNEDY	198.5	396	2167	1174.5	0
aminoacid epitope	VRLIPEPFGNSYLIF	0	0	0	0	0
aminoacid epitope	RMINRVTTDIDFEIH	0	50.25	359.5	108.75	0
aminoacid epitope	QAGFKNYPIPAGNDG	283.25	320	516	907.75	0
aminoacid epitope	WYRRRSNIVFETPFI	0	0	0	0	0
aminoacid epitope	SAITEVRLVWYNLIR	211.25	0	0	0	0
aminoacid epitope	LSRADHTRFNVQESA	0	14.5	0	236.75	0
aminoacid epitope	SPRTVHWQPAHSAMG	0	0	0	0	0
aminoacid epitope	WLYVFEQVPGATEVV	0	9	0	0	0
aminoacid epitope	YVYASPAKKFESRIW	0	0	0	0	0
aminoacid epitope	TLLFILRITQAEPED	109	127.5	0	0	0
aminoacid epitope	HANDFGVLIDDQWYV	193	148.25	524	298	0
aminoacid epitope	WITMIFTRSRRKDVH	0	0	0	0	0
aminoacid epitope	RTYRPPYRAQLPSIE	0	0	0	0	0
aminoacid epitope	RAWGRPFDSMPMISP	0	0	0	0	0
aminoacid epitope	SGTWIEGEWYISFFW	0	108.5	895	1257	0
aminoacid epitope	IGWGGWHEDIQGGHE	339.25	820.75	3402	3978.75	0
aminoacid epitope	AHSFKPDMKSLNDES	6.5	0	0	0	0
aminoacid epitope	YGTTSGNPLKQMMEG	70	89.5	119	0	0
aminoacid epitope	LVLGSHLPKRNARQE	0	0	0	1234.5	0
aminoacid epitope	GGIGGADSWLLYTML	0	0	486.75	0	0
aminoacid epitope	HPNMRYIVGYVTYTD	0	0	692	0	0
aminoacid epitope	IDLHSYWLPQEPNRW	24	94.25	0	557	0
aminoacid epitope	FNIPNSGYHAAHISW	0	0	0	0	0
aminoacid epitope	FQNYSNAHNTPILIT	0	0	0	0	0
aminoacid epitope	GMTFTADRYIAMSAH	0	0	0	0	0
aminoacid epitope	FEFPPSKSKAVWDIR	0	0	0	0	0
aminoacid epitope	MVQSRRYEEQMHIHG	0	128.75	0	263.75	0
aminoacid epitope	WREEQVRMAQYTIKY	0	107.25	0	219	0
aminoacid epitope	PQVRVTNGESIPGAS	0	0	0	0	0
aminoacid epitope	SGHRFSRQYIWEKEW	124.75	102.5	394.5	371.5	0
aminoacid epitope	NHQRFGYFDAKMYPV	0	0	0	0	0
aminoacid epitope	DHIKHEPALAFPLIA	0	0	0	0	0
aminoacid epitope	KGPFMPNDLDHGHEK	862.25	105.25	2187	0	0
aminoacid epitope	FAAEQELRAADTSEP	89	200.75	853	879	0
aminoacid epitope	HKDKEHYKDTHFWRD	276.75	228.5	0	0	0
aminoacid epitope	WSMYENLESMFDDQQ	985	2218	1804	4022	0
aminoacid epitope	YSAANKEMHPKKTNH	0	0	0	0	0
aminoacid epitope	NHYSAPKAGSPRNRI	0	0	0	0	0
aminoacid epitope	RVTKYTNPDMSHTMY	0	0	0	0	0
aminoacid epitope	EQLHYSKMFHQTGTM	100.5	251.75	0	0	0
aminoacid epitope	IAANEALWMESVIYN	30.25	167.75	0	232	0
aminoacid epitope	LHMYGNYGIFVTILG	0	0	0	0	0
aminoacid epitope	RTQDDGKMHYQIGYT	0	0	0	0	0
aminoacid epitope	RKSNVPLPNEHGRES	0	0	0	0	0
aminoacid epitope	GLNPMPTGWPEMVRN	0	57	0	0	0
aminoacid epitope	SSNILFMTSFTYYNS	0	0	0	0	0
aminoacid epitope	LYNTLPPSSHRHTIF	0	0	0	0	0
aminoacid epitope	RHNYNGRATNRLSKQ	0	0	0	0	0
aminoacid epitope	RLEHQRPGFWNIQPW	0	110	151.25	307.5	0
aminoacid epitope	LTNSTFSHTQWWIKM	0	0	0	0	0
aminoacid epitope	FFTSHEPWGNDPQFV	799.25	582.5	992	1069.5	0
aminoacid epitope	FEPDWLYGLMYFWFT	49.5	0	171.5	329.5	0
aminoacid epitope	EDQESTWRKVDQYRM	261.5	393.5	1011	2014	0
aminoacid epitope	KDQVRTQDVMPPSHM	0	140.5	0	0	0
aminoacid epitope	IFPKLQAEHFTGRNH	0	0	0	0	0
aminoacid epitope	PEDYTLGPKVEWYNS	332	134.25	543.25	0	0
aminoacid epitope	VGDVVQRGYKWSKQR	0	0	0	0	0
aminoacid epitope	IEEWMTHTDGDSHHN	524.5	752.25	504	1035.25	0
aminoacid epitope	RSGNSVWGRIDEADE	308.5	493.75	741	1377.5	0
aminoacid epitope	LDYKLMQQNVIGRTP	0	0	0	0	0
aminoacid epitope	HMTYSQWRYNLFEFA	175	0	0	0	0
aminoacid epitope	NHTTMNEAAYVLDLY	155	26.5	262.75	0	0
aminoacid epitope	NTMFEHSGMHRRLTY	0	0	0	0	0
aminoacid epitope	NSAKHMYFNKMDVRW	0	0	0	0	0
aminoacid epitope	PNNITRAFSKGSPWH	0	0	0	0	0
aminoacid epitope	EMQSMDDMAFRDTGM	156	0	0	0	0
aminoacid epitope	IWAYPVKLAMSEQYE	0	283.75	0	0	0
aminoacid epitope	EHEGPSQFQYWNDEI	545.5	218	1806.75	0	0
aminoacid epitope	WRIMHNTREKYYNVS	0	0	0	0	0
aminoacid epitope	VAEDRMNQFDRLDGH	0	186.25	1378	875.5	0
aminoacid epitope	QWGFLKQGQGTEHVA	0	865	0	795.5	0
aminoacid epitope	AMFRYMGGSGHRYLD	0	0	0	0	0
aminoacid epitope	WWTWMMSDKYSSHAT	0	0	0	0	0
aminoacid epitope	GRIPESLWSDHSHTF	49.25	72	90	173.5	0
aminoacid epitope	YFQHHDSKHYPLYWF	0	0	54.25	0	0
aminoacid epitope	NKNMYNNHFPRDPWH	498	0	0	0	0
aminoacid epitope	DWISFNQEYHDMYYY	1292.5	813	1472	1463	0
aminoacid epitope	ITNEVGAGTNVKFIR	0	0	93.5	0	0
aminoacid epitope	DKKNHHHTHFLFQYV	0	0	0	0	0
aminoacid epitope	WHKQVVARYDSVTSN	0	0	0	0	0
aminoacid epitope	VHQMSNALLRRELEW	0	0	0	0	0
aminoacid epitope	MLHHQPNTSKIMFDP	0	0	0	0	0
aminoacid epitope	PTVGSSARHEFPNFH	0	0	0	0	0
aminoacid epitope	QHSMGLIMIEELRTP	0	0	0	0	0
aminoacid epitope	MQRDDRRTRKLGHSF	0	0	0	0	0
aminoacid epitope	FDIRSTSDESYGGTM	20.5	0	0	0	0
aminoacid epitope	KPRWYQLQHIANLQS	0	0	0	128.5	0
aminoacid epitope	KWYDMHNAPTYQDED	479.25	837.25	2321.75	2416.5	0
aminoacid epitope	RYLLTFNVEAQQHWG	0	0	0	0	0
aminoacid epitope	PEIWKNMHMGHYYNG	32.5	0	0	0	0
aminoacid epitope	NREMTSIFKDKIEML	0	0	0	560.5	0
aminoacid epitope	KKYLHLNEMFFFWKN	0	0	0	0	0
aminoacid epitope	KMWNHLRQTAPPEST	100	958.25	0	0	0
aminoacid epitope	SIEAYWTMQSIPYAF	0	0	0	0	0
aminoacid epitope	TKSWAPQGFMNIILR	0	0	0	0	0
aminoacid epitope	SGDTLGDQRGSFQHV	0	0	0	0	0
aminoacid epitope	NDSWWHMTSMPIDKH	0	0	179.25	0	0
aminoacid epitope	NELKLEREMKTPSKE	0	122	1025.75	810.25	0
aminoacid epitope	ETIDWTFHWHWSHWE	769.25	750.25	2312.5	1882.25	0
aminoacid epitope	VGWKDSEEYHRERWQ	40.5	310	556	1492.5	0
aminoacid epitope	VMMKEYGKWNGQIET	0	22.5	0	0	0
aminoacid epitope	NKIIDINSSTGMMAI	0	0	0	0	0
aminoacid epitope	EPHHSGDDKEDIMTI	812	3489.25	461.75	525.25	0
aminoacid epitope	YTVVPQAGYEWKQKD	0	0	0	0	0
aminoacid epitope	HDSRPIEQGWNVNPI	142.75	61	0	0	0
aminoacid epitope	FVMDYPVWRRAATYN	0	0	132.5	0	0
aminoacid epitope	SGKDNIMQAETYNSP	0	82	383.25	146.75	0
aminoacid epitope	LRRSNKETGIYMYHK	0	0	0	0	0
aminoacid epitope	TQMLNGYPYHLDPIM	5	0	747.5	87	0
aminoacid epitope	HMEYPPFTRMEHMEH	1240.25	390.5	1610	517	0
aminoacid epitope	PNLETLYRDVGRRGT	0	36	0	0	0
aminoacid epitope	GVWQSDFNAIGHIML	0	0	0	0	0
aminoacid epitope	GEDTMGHHQGEGWDK	247	250.5	586	564.75	0
aminoacid epitope	GIWPTHARKAQQMPK	0	0	0	0	0
aminoacid epitope	GIRYHAVVRFFNSRV	0	0	0	0	0
aminoacid epitope	YRYTDIAGKPTWTNH	0	0	0	0	0
aminoacid epitope	TQVEEPHVHLVMYFV	103	168.75	369.5	308.5	0
aminoacid epitope	PVTFHPSQTVEPRKN	0	123.75	0	0	0
aminoacid epitope	HQAKNQFPMQKIKPR	0	0	0	0	0
aminoacid epitope	PNHNWWRYVKSAWTP	0	0	0	0	0
aminoacid epitope	YDQEAFKRNKNAPSH	0	0	33.75	0	0
aminoacid epitope	WRFYTIVWLYGADFR	0	0	0	0	0
aminoacid epitope	GAWYSIIEFNWGAEH	0	127.25	0	170.5	0
aminoacid epitope	GMLEGNGQEEYHPAL	151	228.75	955.5	1360.5	0
aminoacid epitope	MYPWMWPTLFDYLSG	0	0	0	0	0
aminoacid epitope	EHEVYFWVRWYAEDF	564.5	630.75	2161.5	1394.5	0
aminoacid epitope	RQTQSTKWTEHIYTE	239.75	147.25	0	0	0
aminoacid epitope	MGMRMWNNRPIKWHK	0	156.5	0	0	52.75
aminoacid epitope	TVLHTGHNWTKGRRN	0	0	0	0	0
aminoacid epitope	GWQHILTSLFGQAFW	0	0	0	461.5	0
aminoacid epitope	GWHEAWIDDYLEEQS	499.5	514.5	2178	2123.25	0
aminoacid epitope	AYKGNIDHQSRWTES	0	0	0	0	0
aminoacid epitope	SPFFIYMTLHLGDGN	0	226.5	0	202	0
aminoacid epitope	EQWTQHGEQNTGWSE	272	293	355.25	1110	0
aminoacid epitope	HEPLRPFAWRRAVMG	0	0	0	0	0
aminoacid epitope	HLRMWEFQNHGTMTW	0	0	0	0	0
aminoacid epitope	NADMKTAHLASVQER	0	0	271.25	0	0
aminoacid epitope	QRWMLPNEEPYLGKQ	0	0	0	0	0
aminoacid epitope	STRTHWHFVDLSRAT	0	0	0	0	0
aminoacid epitope	HEAKFIPRRANDTIM	0	0	0	110.5	0
aminoacid epitope	WMTRTGVTNYKQKNT	0	0	0	96	0
aminoacid epitope	VMLTWAAAEYDPMEH	531	316.75	1356.25	735.75	0
aminoacid epitope	VFTHHFIFKIPKFLK	0	0	304.5	0	17.5
aminoacid epitope	NHIYDYHQDKEFTQS	114.75	18.25	116.25	380.75	0
aminoacid epitope	DADALQAFQQKMERA	0	0	0	0	0
aminoacid epitope	VSNLDGSPRAEWNEG	0	0	0	0	0
aminoacid epitope	SAIQKSPGPPNFYQQ	57	0	0	1016	0
aminoacid epitope	YRYPQDKKRWGHEDW	97.75	0	680.5	0	0
aminoacid epitope	TSAKYMLYYHTDMYA	0	0	0	104.25	0
aminoacid epitope	VTPPEIIKVIEEVRM	0	151	0	289	0
aminoacid epitope	QQYWYGTMEPMHAPI	0	50.75	440.25	143.75	0
aminoacid epitope	KETYEHSMFAFYWAT	0	75.5	0	49	0
aminoacid epitope	VHHFHEWNQRSKQSR	0	27.75	605.5	257	0
aminoacid epitope	GGERVVKEEFPRVAM	35.75	43	937	214	0
aminoacid epitope	MAGRWYDSVRIMAFI	0	0	0	0	0
aminoacid epitope	EAAMAYALTYRQWLW	0	0	0	0	0
aminoacid epitope	DRRRGRPMHTLRDEM	0	0	0	0	0
aminoacid epitope	QEEDEHPNWGAYKKW	211.25	314.5	1016	817.25	0
aminoacid epitope	SMMFKRQEIRPITPV	0	0	0	0	0
aminoacid epitope	VMIINPKQLNIPVHN	0	0	0	0	0
aminoacid epitope	RNFVGHVVGWSAEGG	5.75	39.5	1238.5	170.75	0
aminoacid epitope	RFKKQVHEKGPASLV	0	0	0	0	0
aminoacid epitope	NFWDWQVEQNPKVWV	0	0	0	0	0
aminoacid epitope	ISVDILGFASYKEGN	0	0	440.75	515.5	0
aminoacid epitope	PYNWYTSWANTYVEE	38.25	0	878.5	0	0
aminoacid epitope	SRKDWHQWHFDPWNM	605	0	189.5	0	0
aminoacid epitope	AHPVLAPNQIQKYQQ	0	151.5	0	1250	0
aminoacid epitope	SLMARRIAAIVDNGM	0	0	0	0	0
aminoacid epitope	RADKRQHGESWDSIR	20	0	67	0	0
aminoacid epitope	SNHSNMAKMVRTMGA	0	0	0	0	0
aminoacid epitope	KLAHRWVLEASLWWA	0	0	0	0	0
aminoacid epitope	TTAEEINMQNYLKDM	0	278	1122	619.25	0
aminoacid epitope	TIEQRDYHAMWSMEF	1010.75	262.25	2293.5	679.5	0
aminoacid epitope	LWNDKEFYVIEHQQL	126	338.5	156.5	660.75	0
aminoacid epitope	NYGWMENAEAWLNPV	113	0	0	0	0
aminoacid epitope	HFLFLPVQGTFHMSF	0	0	0	0	0
aminoacid epitope	GFTSESDLLNNSNIV	0	0	1707.5	552	0
aminoacid epitope	NRIKKWDIQGDPLKM	0	0	0	0	0
aminoacid epitope	RDEATMRQTYHIGWQ	49.5	105	0	789	0
aminoacid epitope	PLDVNTSQNILTAWP	114.25	0	94.25	279	0
aminoacid epitope	TPTWFNRNWGFPRWG	0	0	0	0	0
aminoacid epitope	FQEHMILFLWMTDLV	75	0	467.75	68	0
aminoacid epitope	TQSYLYKLLAQKRWI	0	0	604.75	622.25	0
aminoacid epitope	GTYSNEYYSEANEWH	253.75	397.75	821.25	829	0
aminoacid epitope	WSNVGSNLHFYWWFE	0	52.5	601.5	308	0
aminoacid epitope	TFVSPYEPEEMWMVY	400.5	199.25	395	166	0
aminoacid epitope	MMFKVVQTGMNADQM	0	256.5	0	484	0
aminoacid epitope	IDPPRQMSAAATHAE	0	0	566.5	296	0
aminoacid epitope	SDHYYIHWEKLQGNM	0	217	284.75	626.75	0
aminoacid epitope	EYLYAAQHNRIGQYN	0	0	0	0	0
aminoacid epitope	HTYTIIAMWPPGFAY	0	0	0	0	0
aminoacid epitope	SALFHRVFSQNQWLK	0	0	0	0	0
aminoacid epitope	MASTENHLWGDSSRQ	28	82	0	553	0
aminoacid epitope	WQSYENYLEPFSDKS	109	87	0	0	0
aminoacid epitope	QTYDDRIVMLWEFIP	220.5	165.25	1008	473	0
aminoacid epitope	IYDWMGQNMIEAAGT	0	29.5	0	0	0
aminoacid epitope	IQSRYTKINQRWRFA	0	0	0	0	0
aminoacid epitope	WYYHRHQTMSIVHAY	0	0	0	0	0
aminoacid epitope	AHTGGFIRTPYQLQI	0	0	0	0	0
aminoacid epitope	TVDYLSMYAFDGSKG	0	0	0	0	0
aminoacid epitope	FHPWFDGMTDYKRTN	0	0	820	115.25	0
aminoacid epitope	GGINPDNNRTGYPKG	0	0	109	0	0
aminoacid epitope	IHISSQVLGWKNQGY	0	0	0	48.5	0
aminoacid epitope	DADDSMRDWDIYVPK	247.25	135	624	456.75	0
aminoacid epitope	IGETNSWHKYSKHWY	0	0	0	0	0
aminoacid epitope	TFTLFFKEYLIPVRD	0	0	109.5	70.25	0
aminoacid epitope	SIYQKIWNHWNSSWG	0	0	0	0	0
aminoacid epitope	TIISQARLEWYYVEM	124.5	101.5	267.5	248.75	0
aminoacid epitope	RFDSDMPTSGIYYSW	0	22.5	464.5	162	0
aminoacid epitope	IHWRAAYPNAIFMWT	0	0	0	0	0
aminoacid epitope	QAGQHYMMEVPDPRR	0	0	0	0	0
aminoacid epitope	SERNRNGRVFLHFFI	0	0	0	0	0
aminoacid epitope	LRPYAYWPKQDRLFK	0	0	0	0	0
aminoacid epitope	FQHFNQYDRYEYHFA	31.75	56.25	272.75	189.5	0
aminoacid epitope	LLDTWVTRRVGLRPW	0	0	0	0	0
aminoacid epitope	VKSWPKYPFWNDRAM	0	0	0	0	0
aminoacid epitope	YEVINQPIIKVTFHW	0	0	0	0	0
aminoacid epitope	LYFVDTNAQNFYYNP	0	0	0	0	0
aminoacid epitope	RKMTQFWDHLSFLFE	0	0	423.25	0	0
aminoacid epitope	VWAYFWWAHMFDHFD	167.5	278.75	1649.75	1049.5	0
aminoacid epitope	QNAPEVEKEHHQPQW	0	0	458.5	1929.5	0
aminoacid epitope	VNQITDTNAYSTHRI	0	0	0	0	0
aminoacid epitope	FVFWSQLAIEPTKLN	0	0	0	0	0
aminoacid epitope	NPRVQQADMTAGIHT	0	0	0	0	0
aminoacid epitope	SYIALTIVYMWIYFY	0	0	0	0	0
aminoacid epitope	SELILDGPPNKHNNY	0	338.25	0	340	0
aminoacid epitope	THYSKMDFNYVFYHI	101	0	0	0	0
aminoacid epitope	TSGWSWDHLKTEQYG	0	22	419.25	56.75	0
aminoacid epitope	RLLYYGRFWNIMPGP	0	0	0	0	0
aminoacid epitope	TQVYRQINDQHFTSS	0	0	0	0	0
aminoacid epitope	NVQFYQLQLLNAKND	0	0	0	0	0
aminoacid epitope	QDRSVTMSWYIETWL	0	0	42	0	0
aminoacid epitope	GDTRAIAPMFIQNTN	0	0	0	0	0
aminoacid epitope	ETDETVNAWMAYEFY	270.25	240.5	560.75	489.75	0
aminoacid epitope	ENRPRPLDKDAQYPF	0	0	0	0	0
aminoacid epitope	LMWFITDAKHWQART	0	0	0	0	0
aminoacid epitope	QEMFQMLGRMARDHT	354	113.5	0	80	0
aminoacid epitope	WHAISYRIWTTFNYS	0	0	0	0	0
aminoacid epitope	LSMNHQHSSYVIWSS	0	0	0	0	0
aminoacid epitope	WVFIRIQMTQLDWYT	0	455	0	0	0
aminoacid epitope	TEWMFNNTSHHKVRQ	799.5	1298.25	0	211.5	0
aminoacid epitope	FYAYDKHHIIDQSQT	0	320	0	1161.25	0
aminoacid epitope	RKFMMQVSWDEPDGG	17.75	49.5	978.5	0	0
aminoacid epitope	HWHMDESSNLYSRQT	130	117.25	0	480.5	0
aminoacid epitope	PNIIPQMSPSHVLYM	0	0	0	0	0
aminoacid epitope	FDPMELYYAEGDEFL	481.75	333.5	1620.5	2284.5	0
aminoacid epitope	KQFFQSALLWSVQRD	0	0	0	0	0
aminoacid epitope	QDYVHRERLWFYFEL	121	114.75	1530	506	0
aminoacid epitope	NEEGNLDAVVSQPQE	247.75	830.75	1633	3675.5	0
aminoacid epitope	DNLMQPDAEYGYTIS	98.75	74.25	0	0	0
aminoacid epitope	WMFFSEGRKPYRHRM	0	0	0	0	0
aminoacid epitope	RYTDVRIWYHYMNPR	0	0	0	0	0
aminoacid epitope	FRMVLEFLSQKYYVT	0	0	0	0	0
aminoacid epitope	STWAEVGLKESYVVK	0	0	145.75	0	0
aminoacid epitope	VRDDNWPPYFYAWGY	0	64.5	0	0	0
aminoacid epitope	LYKMFNWRNRAEDWY	0	43.5	0	0	0
aminoacid epitope	KNQGGQESHDWDYSH	278	419	1880.5	2200.25	0
aminoacid epitope	FDSHTVSLKVSISRW	0	0	0	0	0
aminoacid epitope	RGQTSHTDLWRIIEE	175	186.25	917.75	665.5	0
aminoacid epitope	HHEDKSDADQDVHSW	269.5	311.5	1717	1205.5	0
aminoacid epitope	QNWLTETWWDGTWRG	0	0	0	0	0
aminoacid epitope	VVMPSWKYEYMTREI	10.5	0	0	0	0
aminoacid epitope	DDALWYTRHPVSAWS	71.75	0	191.5	0	0
aminoacid epitope	WIWIKFRNSRWRKAS	0	0	0	0	0
aminoacid epitope	TQWVVLYLQMVRDRA	0	0	0	0	0
aminoacid epitope	LHLPTGRSWGIWTGI	0	0	0	0	0
aminoacid epitope	IHSILHDNLAYWDPD	110.75	174.75	1097.75	567	0
aminoacid epitope	VFHSFWAYVGFTVKH	0	0	0	0	0
aminoacid epitope	HVTHSWMTYRKSQYT	0	0	0	0	0
aminoacid epitope	TWRKPMYKRSRETTF	0	0	0	0	0
aminoacid epitope	MTVAPQWLEVQPPDK	26.25	0	0	379	0
aminoacid epitope	RWFVEWQYYKINRWM	25	0	0	0	0
aminoacid epitope	GITQDATTPIPIYDK	191	97.75	0	395.5	0
aminoacid epitope	DNIVDGEFLERWMTM	345	198	915.75	2039.5	0
aminoacid epitope	PYSKREFKPNMRQPR	0	0	0	0	0
aminoacid epitope	DSAPYSSYREIKYGN	0	0	0	0	0
aminoacid epitope	MQSNSSTIWMPKQWT	0	12.5	0	0	0
aminoacid epitope	YDNSFYYRMNAPVAQ	0	399.5	0	833.25	0
aminoacid epitope	YVVSFYENADMSYWV	0	76.75	379.5	0	0
aminoacid epitope	SDHGRAWKVVPLFVW	0	0	0	0	0
aminoacid epitope	WMKKSQGHDSWWKAS	0	0	0	0	0
aminoacid epitope	TSTRDIAASWYFMKY	0	0	0	0	0
aminoacid epitope	MAFQIWIQRHSMLDR	0	0	0	0	0
aminoacid epitope	ATMWYFNGVFSTISR	0	0	0	0	0
aminoacid epitope	LKHSENKLAGPRQYW	0	0	11.25	0	0
aminoacid epitope	YRNGEGDSKGAHGQS	0	0	243	772.75	0
aminoacid epitope	PRVIEQYWEIFHPTR	0	0	0	62.5	0
aminoacid epitope	LRSFWANFYFAWATM	0	0	0	0	0
aminoacid epitope	HYPPHRFYDANKVQQ	0	92.5	0	1740.75	0
aminoacid epitope	SHSVVQWPLPGDQED	316.5	318.25	1034.25	2076.25	0
aminoacid epitope	KHNLEHPAKKRSPDH	0	0	0	0	0
aminoacid epitope	NFAAGTFNWATLPSS	0	0	0	0	0
aminoacid epitope	DALATFFIGWYTRHY	46.5	0	0	0	0
aminoacid epitope	DIKYHFWYSFQEELH	244	144.75	912.25	733.75	0
aminoacid epitope	RHVYLRTAMGWTAWE	0	85.25	250.5	310.5	0
aminoacid epitope	YEIWLLDPFVQISKN	0	0	0	0	0
aminoacid epitope	WAAYWTLMNPTWMYF	0	0	0	0	0
aminoacid epitope	YGPTGASAIQVKGTY	7448	471.25	29938.5	1988	0
aminoacid epitope	IAISAIFQPVVINIF	0	0	0	0	0
aminoacid epitope	GLKPTRHGFQQKAPF	0	0	0	0	0
aminoacid epitope	HGMFYDETAGELKWT	394.75	0	1488.25	45.5	0
aminoacid epitope	WILGNYKRKIVDDYF	0	0	207	183	0
aminoacid epitope	FATHVLGPRPWLIMG	0	0	0	0	0
aminoacid epitope	KNMDRQKMGPEFFHL	131.5	32	0	0	0
aminoacid epitope	GLRDQSRGPIGLFYQ	0	0	0	0	0
aminoacid epitope	NVKVHRNVLVEKNNA	0	0	0	0	0
aminoacid epitope	FVTMMVAHGGYKLLL	0	0	0	0	0
aminoacid epitope	YMHYQLWGLRSFIML	0	0	0	0	0
aminoacid epitope	HRSKHTVMSFYGTFY	0	0	0	311.25	0
aminoacid epitope	YPVDSHDAEENHIWQ	163	200.25	1072.75	2684	0
aminoacid epitope	QPGAIPRLFFASTDG	0	0	0	0	0
aminoacid epitope	VPPWKESAEMQAVYL	0	0	0	0	0
aminoacid epitope	REDQVIWHNSFWFVH	97	0	104	0	0
aminoacid epitope	KVIHYEQRDTYWWQY	0	0	62	382.25	0
aminoacid epitope	GMRRMPMTWGLWIEH	0	0	0	0	0
aminoacid epitope	WKETDWTAWFMLANH	72	0	490.75	0	0
aminoacid epitope	DGLVKTWSSLSKEER	0	0	0	0	0
aminoacid epitope	WHIRLFEMMIKRNRD	0	0	0	0	0
aminoacid epitope	HLRAWVFMEYWWGIM	0	0	0	0	0
aminoacid epitope	QMSEVISAFYGRQSI	82.5	0	0	539.25	0
aminoacid epitope	YHQQFWHRAGMFGPN	199.5	0	1338.25	179.5	0
aminoacid epitope	MMGLHHYFQIVTVRT	0	0	0	0	0
aminoacid epitope	DRLRRMITHLITEGT	0	0	0	0	0
aminoacid epitope	GDPTSQMYWDASHQT	0	153.25	0	1322.5	0
aminoacid epitope	WTWQFDIEMEDRPYW	0	239	971.5	1059	0
aminoacid epitope	WEDVVASMEVHDRSI	133	281.25	232	877.5	0
aminoacid epitope	QRMSGGQVPVSYRTI	0	0	0	0	0
aminoacid epitope	DKNPPKFNAKLLNKR	0	0	0	0	0
aminoacid epitope	HSTRNPWTPDNDVIP	136.5	245	96.75	704.25	0
aminoacid epitope	NEQAQMQHQPDGMHW	103.5	371.5	481.5	1264	0
aminoacid epitope	RWRLLRSGGNVVWEM	0	0	0	0	0
aminoacid epitope	PRHQGFVSYFMFRMA	0	0	0	0	0
aminoacid epitope	DYYPDDQQGDVMVET	181	297.5	1210	1997.5	0
aminoacid epitope	GTSVIQRRSYTMRVY	0	0	0	0	0
[truncated: 27,503 more rows]
