# Supplementary material for: Immunoglobulin profiling with large high-density peptide microarrays as screening method to detect candidate proteins for future biomarker detection in dogs with steroid-responsive meningitis-arteritis
Source: PLoS One. 2023 Apr 10;18(4):e0284010. doi: 10.1371/journal.pone.0284010 (PMC10085023; doi:10.1371/journal.pone.0284010)
Supplement: S2 Table — The table shows averaged spot intensities of the assays with the single canine serum samples and the pooled serum against the microarray content and the calculation is based on the corrected intensity values. The position on the array is given in “row” and “column”. The epitope is given as a one-letter abbreviation of amino acids [28]. Fluorescence intensity is given in fluorescence arbitrary units for the IgA and IgG responses of the serum samples. Abbreviations: Ig-immunoglobulin; IL1Ra-interleukin 1 receptor antagonist protein, CDVN-nucleoprotein of canine distemper virus. (XLSX) [file pone.0284010.s002.xlsx]

## Sheet: Custom Array
Peptide	Antigen & Peptides	Serum Pool IVDH, 1:100 (IgG)	Serum dog 1 SRMA, 1:100 (IgG)	Serum dogs 2 SRMA, 1:100 (IgG)	Serum dog 3 SRMA, 1:100 (IgG)	Serum dog 4 SRMA, 1:100 (IgG)	Serum dog 5 SRMA, 1:100 (IgG)	Serum Pool IVDH, 1:100 (IgA)	Serum dog 1 SRMA, 1:100 (IgA)	Serum dog 2 SRMA, 1:100 (IgA)	Serum dog 3 SRMA, 1:100 (IgA)	Serum dog 4 SRMA, 1:100 (IgA)	Serum dog 4 SRMA, 1:100 (IgA)2
GSGSGSGMETCRCPL	IL1Ra	117.75	215.75	0	24.25	0	0	88.5	225.25	0	496.5	0	148.5
SGSGSGMETCRCPLS	IL1Ra	0	0	0	0	0	0	0	0	0	0	0	0
GSGSGMETCRCPLSY	IL1Ra	125	187.5	0	100.25	13.5	0	0	373.25	0	0	0	0
SGSGMETCRCPLSYL	IL1Ra	0	0	0	83.5	0	0	0	0	0	0	0	0
GSGMETCRCPLSYLI	IL1Ra	0	17.75	0	0	0	124.75	0	91.5	0	0	0	0
SGMETCRCPLSYLIS	IL1Ra	0	0	0	0	0	0	0	0	0	0	0	0
GMETCRCPLSYLISF	IL1Ra	0	0	0	0	0	169.25	121.5	0	95.5	107	0	166.5
METCRCPLSYLISFL	IL1Ra	0	0	0	0	0	0	0	0	0	0	0	0
ETCRCPLSYLISFLL	IL1Ra	0	0	0	0	0	0	0	0	0	0	0	0
TCRCPLSYLISFLLF	IL1Ra	0	0	0	0	0	0	0	0	0	0	0	0
CRCPLSYLISFLLFL	IL1Ra	0	0	0	0	0	0	0	0	0	0	0	0
RCPLSYLISFLLFLS	IL1Ra	0	0	0	0	0	0	0	0	0	0	0	0
CPLSYLISFLLFLSH	IL1Ra	0	0	0	0	83.25	0	0	0	0	0	0	0
PLSYLISFLLFLSHS	IL1Ra	0	0	452.75	0	0	0	0	0	350	0	0	0
LSYLISFLLFLSHSE	IL1Ra	0	677	450.75	199	0	1462.5	160	1118.25	354.5	251	0	704
SYLISFLLFLSHSET	IL1Ra	518	188	0	0	0	3570.75	116.75	0	0	530.75	0	248.5
YLISFLLFLSHSETA	IL1Ra	0	0	0	0	0	2525.5	0	0	1.5	0	0	0
LISFLLFLSHSETAC	IL1Ra	0	0	0	0	0	0	140	0	0	0	0	0
ISFLLFLSHSETACR	IL1Ra	0	0	0	0	0	0	0	174.75	0	0	0	0
SFLLFLSHSETACRP	IL1Ra	0	0	0	0	0	0	0	163	0	0	0	0
FLLFLSHSETACRPL	IL1Ra	0	0	0	0	0	0	0	0	0	0	0	0
LLFLSHSETACRPLG	IL1Ra	0	0	55	0	0	0	0	0	0	0	0	0
LFLSHSETACRPLGK	IL1Ra	0	0	0	0	0	0	0	0	0	0	0	0
FLSHSETACRPLGKR	IL1Ra	0	0	0	0	0	0	0	0	0	0	0	0
LSHSETACRPLGKRP	IL1Ra	0	0	0	0	0	0	0	0	0	0	0	0
SHSETACRPLGKRPC	IL1Ra	1798.5	0	928.5	0	0	0	120.25	0	191.75	0	0	0
HSETACRPLGKRPCR	IL1Ra	364	0	201.5	0	0	0	21	0	0	0	0	0
SETACRPLGKRPCRM	IL1Ra	0	0	0	0	0	0	0	0	0	0	0	0
ETACRPLGKRPCRMQ	IL1Ra	439	0	167.75	0	2913.5	0	742.75	0	297.5	74.75	13027.8	0
TACRPLGKRPCRMQA	IL1Ra	0	0	0	0	469.75	0	0	0	0	0	3284.5	0
ACRPLGKRPCRMQAF	IL1Ra	0	0	141	0	0	0	0	0	0	0	452.5	0
CRPLGKRPCRMQAFR	IL1Ra	0	0	291.5	0	0	0	0	0	0	0	0	0
RPLGKRPCRMQAFRI	IL1Ra	113.5	0	98.75	0	0	0	0	0	0	0	0	0
PLGKRPCRMQAFRIW	IL1Ra	0	0	0	0	0	0	0	0	0	0	0	568.25
LGKRPCRMQAFRIWD	IL1Ra	470.75	805.5	837.75	1252	144.75	1509.25	269.25	967.5	529.5	838	0	681.5
GKRPCRMQAFRIWDV	IL1Ra	259	427	238	543	64.75	878	286.75	488.75	238.25	521	113	591
KRPCRMQAFRIWDVN	IL1Ra	704	572.25	0	516	1408	490	1094.25	788.5	249.75	759.5	1215.75	885.75
RPCRMQAFRIWDVNQ	IL1Ra	328.75	890.5	8029	585.5	3601.5	249	880.5	1507.5	2563	1002.25	14932	361.5
PCRMQAFRIWDVNQK	IL1Ra	0	0	0	0	1198.5	0	0	0	0	0	5924.5	161.5
CRMQAFRIWDVNQKT	IL1Ra	0	0	0	0	642.25	90.5	0	0	0	0	3277	0
RMQAFRIWDVNQKTF	IL1Ra	0	0	75	0	124.75	176	0	0	0	0	1020	0
MQAFRIWDVNQKTFY	IL1Ra	0	0	113.5	66.5	0	0	0	0	0	0	0	0
QAFRIWDVNQKTFYL	IL1Ra	0	0	0	0	0	0	0	0	0	0	0	0
AFRIWDVNQKTFYLR	IL1Ra	0	0	0	0	0	0	0	0	0	0	0	0
FRIWDVNQKTFYLRN	IL1Ra	0	0	91.5	0	159	628	0	0	0	362.75	0	0
RIWDVNQKTFYLRNN	IL1Ra	1023.5	95	1065	619.5	474.25	889.25	2029.5	513	803	1253.5	745.5	474.5
IWDVNQKTFYLRNNQ	IL1Ra	3990.25	1422.75	41063.5	5388.75	7807.5	4479	5481.5	1212.75	8229.75	3591.25	7176.5	782.5
WDVNQKTFYLRNNQL	IL1Ra	569.5	266	13148	1809.5	2100.25	1291.5	1207.75	0	2088	973.5	2550	1333
DVNQKTFYLRNNQLV	IL1Ra	173.75	0	12655.5	1163.25	1192.5	476.5	477	0	1622	653.75	0	205.5
VNQKTFYLRNNQLVA	IL1Ra	0	0	7210.75	0	0	0	170.5	0	792.75	0	320.25	0
NQKTFYLRNNQLVAG	IL1Ra	107.75	0	6654	0	210	0	302.5	0	749.5	127.25	187.5	0
QKTFYLRNNQLVAGY	IL1Ra	89.5	0	4084.25	0	0	0	0	0	497.75	0	0	0
KTFYLRNNQLVAGYL	IL1Ra	0	0	3081.75	0	0	0	0	0	299	0	0	0
TFYLRNNQLVAGYLQ	IL1Ra	0	0	503.25	0	1946.25	0	155.25	148.75	103.75	0	9342.75	0
FYLRNNQLVAGYLQG	IL1Ra	103.75	0	0	0	2046	0	472.75	203	135.25	0	8918	488.25
YLRNNQLVAGYLQGS	IL1Ra	0	0	0	0	1215	0	222.5	350	0	0	4507.5	0
LRNNQLVAGYLQGSN	IL1Ra	392	0	0	0	1313.5	0	1402	352.75	217.25	195.75	4045.25	120
RNNQLVAGYLQGSNT	IL1Ra	394.25	1129.5	914.5	657.5	909.5	2465.25	958	1210.25	558	2603.75	3177.5	602.25
NNQLVAGYLQGSNTK	IL1Ra	173	0	1393	0	229	0	314	0	265	246.25	523	0
NQLVAGYLQGSNTKL	IL1Ra	0	0	0	0	0	0	0	0	0	0	0	0
QLVAGYLQGSNTKLE	IL1Ra	157.5	358.25	526.25	0	0	686	194.75	647.75	98.5	0	0	0
LVAGYLQGSNTKLEE	IL1Ra	950	2094.5	1496.75	0	199.75	2579.5	859.25	3248.25	940.75	0	822.5	1354.5
VAGYLQGSNTKLEEK	IL1Ra	505	0	81.75	773.25	0	0	0	0	0	0	0	0
AGYLQGSNTKLEEKL	IL1Ra	461.5	0	0	1332.5	0	0	0	0	0	7560	0	0
GYLQGSNTKLEEKLD	IL1Ra	320.75	275.25	123.5	809.25	0	0	0	557.5	88.5	0	341.25	0
YLQGSNTKLEEKLDV	IL1Ra	394.5	433.25	0	1145.5	200.25	1021.25	125.5	628.75	0	0	427	141.75
LQGSNTKLEEKLDVV	IL1Ra	0	0	89.75	266.5	119	0	0	0	0	0	281.75	0
QGSNTKLEEKLDVVP	IL1Ra	0	0	0	0	0	0	0	0	0	0	150.5	0
GSNTKLEEKLDVVPV	IL1Ra	0	203.5	251	0	0	0	0	284.5	205.75	244.5	127.5	1238.5
SNTKLEEKLDVVPVE	IL1Ra	222.5	433	465.75	1340.5	71	1298	246.5	770	332	505	83.75	1196.75
NTKLEEKLDVVPVEP	IL1Ra	404.5	717.75	290	687.5	0	2240	572.5	1133	330	670	106.5	1472.5
TKLEEKLDVVPVEPH	IL1Ra	404.75	270.75	0	1342	0	1224	270	603.5	0	271.5	99	951.75
KLEEKLDVVPVEPHA	IL1Ra	489.5	231	595.5	478.25	169	1505.75	176	631.5	529	69.75	371.5	2215.75
LEEKLDVVPVEPHAV	IL1Ra	288.75	283.75	638.25	582.75	247	1513	279.75	960.25	657	223.25	399.25	2669
EEKLDVVPVEPHAVF	IL1Ra	0	271.5	474	358.5	0	1200.5	264.25	620	428.25	273.75	0	1406
EKLDVVPVEPHAVFL	IL1Ra	139.75	91.5	0	0	0	303.75	122.5	299.5	0	0	0	206.5
KLDVVPVEPHAVFLG	IL1Ra	0	0	0	0	6.5	0	0	0	0	0	0	0
LDVVPVEPHAVFLGI	IL1Ra	0	0	0	0	0	0	18	0	0	0	0	0
DVVPVEPHAVFLGIH	IL1Ra	0	90	0	1649	0	727.25	0	0	89.25	1448	0	1276.25
VVPVEPHAVFLGIHG	IL1Ra	0	0	0	0	0	0	7	0	0	0	0	0
VPVEPHAVFLGIHGG	IL1Ra	71.5	0	0	3217	567.5	0	0	0	0	175	487.75	0
PVEPHAVFLGIHGGK	IL1Ra	0	0	0	0	133.25	263	0	0	0	0	0	1188.75
VEPHAVFLGIHGGKL	IL1Ra	0	0	0	0	0	0	0	0	0	0	0	0
EPHAVFLGIHGGKLC	IL1Ra	0	0	0	0	178	0	5.75	0	0	0	706.25	0
PHAVFLGIHGGKLCL	IL1Ra	0	0	0	0	0	0	0	0	0	0	0	0
HAVFLGIHGGKLCLA	IL1Ra	0	0	0	0	0	0	0	0	0	0	323.75	0
AVFLGIHGGKLCLAC	IL1Ra	0	0	0	0	260.25	0	0	0	0	0	955.75	0
VFLGIHGGKLCLACV	IL1Ra	0	0	0	0	0	0	0	0	0	0	173.5	0
FLGIHGGKLCLACVK	IL1Ra	0	0	0	0	0	0	0	0	0	0	132	0
LGIHGGKLCLACVKS	IL1Ra	0	0	0	0	0	0	0	0	0	0	0	0
GIHGGKLCLACVKSG	IL1Ra	0	0	0	0	105.5	0	0	0	0	0	107.5	0
IHGGKLCLACVKSGD	IL1Ra	0	0	90.5	231	117	0	0	0	0	0	128	0
HGGKLCLACVKSGDE	IL1Ra	56.25	1371.5	546.5	612.75	160.25	0	249.5	1663.5	247	163.25	359.25	279.5
GGKLCLACVKSGDET	IL1Ra	235	0	0	92	13.75	685	181.75	0	0	233.5	0	0
GKLCLACVKSGDETR	IL1Ra	0	0	0	389.75	0	0	0	0	0	0	0	0
KLCLACVKSGDETRL	IL1Ra	0	0	0	0	0	0	0	0	0	0	0	0
LCLACVKSGDETRLQ	IL1Ra	0	0	0	0	542.25	0	83	149.5	0	0	2235.25	0
CLACVKSGDETRLQL	IL1Ra	0	0	0	219.75	49.5	0	0	0	0	430.75	219.5	0
LACVKSGDETRLQLE	IL1Ra	91	475.75	171	165.5	195.5	355.75	0	826.5	0	116.5	453.75	431.25
ACVKSGDETRLQLEA	IL1Ra	0	137.75	0	0	0	0	0	291.75	0	0	835.5	0
CVKSGDETRLQLEAV	IL1Ra	112.25	340.5	0	0	664.5	0	0	556.25	0	529	995.25	0
VKSGDETRLQLEAVN	IL1Ra	91	235.5	0	0	330	0	300.5	0	0	0	1147.75	229.75
KSGDETRLQLEAVNI	IL1Ra	0	0	157.25	171.5	801.75	0	0	0	18	226.25	2144.75	506.5
SGDETRLQLEAVNIT	IL1Ra	0	0	0	0	592	0	0	0	23.25	0	2124.75	0
GDETRLQLEAVNITD	IL1Ra	453.5	0	301.5	4608	1397.75	407.75	299	0	300.75	0	3044	659.5
DETRLQLEAVNITDL	IL1Ra	0	0	0	1526.5	583.5	0	0	0	0	1373.25	2143	0
ETRLQLEAVNITDLS	IL1Ra	0	0	0	375.75	434.75	0	0	0	0	0	2358	0
TRLQLEAVNITDLSK	IL1Ra	0	0	0	228.5	301	0	0	0	0	0	1718.5	0
RLQLEAVNITDLSKN	IL1Ra	198.5	0	0	0	691	0	954	0	0	385.75	1955.75	175.5
LQLEAVNITDLSKNK	IL1Ra	0	0	0	0	0	1623.5	0	0	0	0	1467.25	0
QLEAVNITDLSKNKD	IL1Ra	0	0	0	0	0	0	228.75	0	0	264.25	640.75	500
LEAVNITDLSKNKDQ	IL1Ra	0	0	0	0	1984.75	2017.75	208	340	0	144.5	7123	966.5
EAVNITDLSKNKDQD	IL1Ra	351.5	1168	306.5	1890.25	3164	2006	1337.5	4083.75	313.75	4385.25	12039	2353.25
AVNITDLSKNKDQDK	IL1Ra	389	0	0	0	1045	0	508	0	0	657.25	2632	1412
VNITDLSKNKDQDKR	IL1Ra	0	0	0	0	252.25	0	0	0	0	0	395.5	0
NITDLSKNKDQDKRF	IL1Ra	0	0	0	0	0	0	0	0	0	0	0	0
ITDLSKNKDQDKRFT	IL1Ra	0	0	0	0	0	0	69.5	0	0	0	0	0
TDLSKNKDQDKRFTF	IL1Ra	0	0	0	0	0	0	0	0	0	0	0	0
DLSKNKDQDKRFTFI	IL1Ra	0	0	0	212	0	0	0	0	0	0	0	0
LSKNKDQDKRFTFIL	IL1Ra	0	0	0	0	0	0	0	0	0	0	0	0
SKNKDQDKRFTFILS	IL1Ra	0	0	0	0	0	0	0	0	0	0	0	0
KNKDQDKRFTFILSD	IL1Ra	0	102	234.25	0	0	0	0	0	158.25	193.25	0	0
NKDQDKRFTFILSDS	IL1Ra	0	0	0	100.75	456	0	0	0	0	118.25	0	201
KDQDKRFTFILSDSG	IL1Ra	0	0	0	0	0	0	0	0	0	0	0	0
DQDKRFTFILSDSGP	IL1Ra	79.5	0	0	111.5	0	213.75	0	279	0	236.75	0	201
QDKRFTFILSDSGPT	IL1Ra	0	0	0	0	0	0	0	0	0	0	0	0
DKRFTFILSDSGPTT	IL1Ra	0	0	0	0	0	0	0	0	0	0	0	0
KRFTFILSDSGPTTS	IL1Ra	0	0	0	0	2474.5	0	0	0	0	124	0	0
RFTFILSDSGPTTSF	IL1Ra	0	0	0	0	0	0	0	0	0	0	0	0
FTFILSDSGPTTSFE	IL1Ra	435.5	539.5	1813.25	217	0	2445.5	234	933.25	713.25	1123.5	10	566
TFILSDSGPTTSFES	IL1Ra	82	0	832.5	0	0	0	0	0	217	809.75	0	0
FILSDSGPTTSFESA	IL1Ra	307.5	0	1355	446.75	0	0	0	0	364	1354.25	0	0
ILSDSGPTTSFESAA	IL1Ra	0	85.25	289.75	182.75	172.25	0	0	0	153.5	1236	207.75	0
LSDSGPTTSFESAAC	IL1Ra	1364	0	788.25	226.25	0	153.25	303.5	0	0	332.75	0	170.75
SDSGPTTSFESAACP	IL1Ra	0	59	0	0	0	0	0	0	0	0	0	0
DSGPTTSFESAACPG	IL1Ra	0	0	0	0	0	0	0	0	0	0	0	0
SGPTTSFESAACPGW	IL1Ra	0	96.5	193.25	0	0	0	139	0	34	0	97.5	0
GPTTSFESAACPGWF	IL1Ra	0	0	0	0	0	0	0	0	0	0	0	0
PTTSFESAACPGWFL	IL1Ra	0	0	0	0	0	0	0	133.25	0	0	0	0
TTSFESAACPGWFLC	IL1Ra	92	0	125.5	176	0	0	0	0	0	0	0	0
TSFESAACPGWFLCT	IL1Ra	0	0	0	0	0	0	0	0	0	0	0	0
SFESAACPGWFLCTA	IL1Ra	0	0	313.5	0	0	0	0	0	0	0	0	0
FESAACPGWFLCTAL	IL1Ra	0	0	0	0	0	0	0	0	0	0	0	0
ESAACPGWFLCTALE	IL1Ra	0	202	0	0	0	0	0	0	0	0	0	0
SAACPGWFLCTALEA	IL1Ra	0	0	0	0	118.25	0	0	0	0	0	0	0
AACPGWFLCTALEAD	IL1Ra	355.75	504	235.75	441.75	328	0	339.75	792.25	240.25	0	0	0
ACPGWFLCTALEADR	IL1Ra	0	179.5	106.5	0	0	0	0	373.5	95	0	0	0
CPGWFLCTALEADRP	IL1Ra	219	0	190.5	0	0	0	175.75	0	225.75	0	0	0
PGWFLCTALEADRPV	IL1Ra	207.25	0	0	0	93.5	734	0	0	0	0	0	0
GWFLCTALEADRPVS	IL1Ra	165.25	0	0	0	0	554.5	0	0	0	0	0	0
WFLCTALEADRPVSL	IL1Ra	376	0	0	10	63.5	2627.25	0	0	0	0	0	0
FLCTALEADRPVSLT	IL1Ra	178.5	0	0	0	0	3229	0	0	0	0	0	0
LCTALEADRPVSLTN	IL1Ra	394.5	171	0	0	0	1180	360.75	0	0	0	0	212.25
CTALEADRPVSLTNR	IL1Ra	0	0	0	0	0	0	0	0	0	0	0	0
TALEADRPVSLTNRP	IL1Ra	0	0	0	0	0	0	0	0	0	0	0	1400.5
ALEADRPVSLTNRPE	IL1Ra	930	1364.5	0	0	0	1584.75	181.5	2877	0	0	0	3653
LEADRPVSLTNRPEE	IL1Ra	571.5	2430	852.5	528.75	827.75	2827.5	358.5	4063.75	573.5	443.75	176.5	2864
EADRPVSLTNRPEEA	IL1Ra	610.25	1339.75	290.75	0	0	0	225	2246.25	0	0	0	1563.75
ADRPVSLTNRPEEAM	IL1Ra	426.75	276	104	4251.5	0	0	0	551	0	18479.5	0	0
DRPVSLTNRPEEAMM	IL1Ra	0	244.5	0	532.5	118.5	0	0	530.25	0	3613	0	0
RPVSLTNRPEEAMMV	IL1Ra	134.25	65	0	0	134.5	611	0	0	0	0	0	0
PVSLTNRPEEAMMVT	IL1Ra	0	0	0	0	116.75	0	0	0	0	0	0	547.5
VSLTNRPEEAMMVTK	IL1Ra	0	0	0	0	0	0	0	0	0	0	0	0
SLTNRPEEAMMVTKF	IL1Ra	0	0	0	0	0	0	0	0	0	0	0	0
LTNRPEEAMMVTKFY	IL1Ra	0	125.5	0	0	0	0	0	128.75	68.75	0	0	0
TNRPEEAMMVTKFYF	IL1Ra	0	0	0	91	2902.75	0	0	0	0	0	0	0
NRPEEAMMVTKFYFQ	IL1Ra	0	0	173	0	1608.75	474.25	0	0	262.25	116	8900.5	204.75
RPEEAMMVTKFYFQK	IL1Ra	228.75	743.5	0	362	0	1686.25	163.25	0	513.75	285	2555.5	2513
PEEAMMVTKFYFQKE	IL1Ra	383.5	821.75	0	885	431.5	1962.5	0	2030	697.25	649.5	2972	4583.75
EEAMMVTKFYFQKEG	IL1Ra	443	761.75	308.5	646.5	82.25	1178.5	314.25	1447.5	753.25	632.75	593	1139.5
EAMMVTKFYFQKEGS	IL1Ra	158.25	194.75	0	135.5	0	0	25	535.5	0	159.25	0	0
AMMVTKFYFQKEGSG	IL1Ra	0	0	0	0	0	0	0	33	0	0	0	0
MMVTKFYFQKEGSGS	IL1Ra	0	0	0	0	0	0	0	0	78.5	0	122.5	0
MVTKFYFQKEGSGSG	IL1Ra	0	0	0	0	0	0	0	0	0	0	0	0
VTKFYFQKEGSGSGS	IL1Ra	0	0	0	0	0	0	148.5	0	0	0	0	0
TKFYFQKEGSGSGSG	IL1Ra	0	0	0	0	0	0	0	0	0	0	0	0
TEDRTIRATGPKQSQ	CDVN motifs	1323	0	0	0	4920.25	0	3011.5	0	0	400	22712.5	0
IDDPDVSIKLVEVIP	CDVN motifs	451.5	0	337.75	613.25	0	0	2713.75	0	426.25	914	186.75	0
IAEMICDIDNYIVEA	CDVN motifs	11236.8	745	483	590.25	215.25	1078.25	1506.5	810.75	488.5	793.25	315	660
DIDNYIVEAGLASFI	CDVN motifs	138	0	0	562.75	0	233.25	0	0	0	361.5	0	458
DDGNDDDRKSMEAIA	CDVN motifs	5016	304.5	1196.5	4728.75	19131.5	4288.75	952.5	495.25	321	1561.5	2717	1727.5
PRIAEMICDIDNYIV	CDVN motifs	3164.5	47.5	158.75	0	0	0	214.75	0	0	243.5	0	110.25
PIHFSDERLPGYTPD	CDVN motifs	9694	2325.25	1661.75	3507.5	5159.25	18853	1585	1398.5	881	1689.5	848.5	3581
ICDIDNYIVEAGLAS	CDVN motifs	1124.75	0	0	0	0	0	0	0	0	0	0	0
EMICDIDNYIVEAGL	CDVN motifs	3909.25	418.5	81	385.5	0	263.25	315.5	1157.5	166.5	766	0	186
DTQIIQDDGNDDDRK	CDVN motifs	10541	1159	1233.75	3650	5878	27642.5	1585.25	3102	282.5	2720.5	2482	4411.5
IQDDGNDDDRKSMEA	CDVN motifs	7769.25	3356.25	2387	3900	12026	11115	1528	3236.5	1048.25	2661.5	3498	3467.5
SDERLPGYTPDVNSS	CDVN motifs	5508.5	0	643.5	1103.5	3982.5	10565.2	707.25	0	209.25	932.75	1305	763.5
SEWSESRYDTQIIQD	CDVN motifs	4405	3305.75	9242	2313.25	2916.25	23125.2	1927.5	3468.25	1308.5	2393.75	13801.5	4297
ETAPYMVILENSVQN	CDVN motifs	2046.75	358.75	0	682.5	2494	478.25	3771.5	1972.5	715	1743	7763	700.5
RYDTQIIQDDGNDDD	CDVN motifs	1309	3675.75	2622	8377.75	1806.5	45363	1357.5	6978	1656.75	8980.5	4979	12948
QQMGETAPYMVILEN	CDVN motifs	525.5	734	925.75	509	583.75	445	2586	1884	1734.25	508.25	1088.5	803.25
ENKDIVDIEVDNAEQ	CDVN motifs	1447.75	1793	399.25	10693.2	3457.5	905.5	1588.75	3518.75	943.75	35096.5	10245.5	2146
ENQGGDKYPIHFSDE	CDVN motifs	1009.25	2135	404.75	1316.75	158.5	18183.2	805	3215.25	459.25	730.5	0	2838
MGETAPYMVILENSV	CDVN motifs	0	0	352.5	0	174.5	0	633	355.5	451.5	361.25	189.5	0
ESRYDTQIIQDDGND	CDVN motifs	2001.5	2253.5	4476.75	2940.75	2304.75	39191.2	2470.25	5212.5	1221.25	4125	8616.25	9107.75
QIIQDDGNDDDRKSM	CDVN motifs	5821.25	178	679.75	1364	8372.5	19903.5	1138.5	812	285.75	1497	1583.25	3279
WSESRYDTQIIQDDG	CDVN motifs	1647.5	940.75	3911.5	1561.25	740	5808	343.25	779.75	406.75	2090	3786.5	1451.5
QGGDKYPIHFSDERL	CDVN motifs	802	211.5	170.25	3924	0	8354	1087	324.5	0	11263.5	254	1247.75
WLVMPNFHINNNQSL	NNQ motifs	3198.25	677.5	41135.8	7528	8540.25	3123.75	4245.25	0	7728.5	6837.25	5763.5	0
PGFYRMYQFNNNQMV	NNQ motifs	2086	1217.75	30368.2	4119	4223.25	5769	2451.75	1133	4790.5	2552.5	4053.75	1610.5
HETAMSFSRMQRNNQ	NNQ motifs	2379.5	1242	31615.5	3741.25	5329.5	3791.25	3332	1469	4552.5	2534.25	11914	1239
DTYNAEDLHENNQYQ	NNQ motifs	1597	1510.5	12776.2	2430.5	2993	4118	2344	3433.75	2642.25	2556	11480.5	2700
HGLWWYKIWNTNNQV	NNQ motifs	1397.5	296.25	30679	1335	2064	3433.25	2359.75	0	4787	1021.5	6530.5	600.75
KASIYFMNHNNQPAP	NNQ motifs	285	0	7311	0	445.25	0	838.5	0	2855.5	0	2420.25	0
SGPNLPTYVGNNQQI	NNQ motifs	1934.25	0	14794.5	0	3141.75	376.25	3652.5	305	1056.5	0	10033.8	492.25
LSGTRPNNQERYDYH	NNQ motifs	513	68.5	6827.5	0	364.25	1432	936.5	867.5	1514.5	0	814	1012.5
IFHSLFQTWMENNQF	NNQ motifs	1169.25	724.25	19409.8	1580.5	5515.5	3004.25	2170.5	705	2655.75	421.25	3891.75	906.5
EYANWSDVHTLNNQD	NNQ motifs	1649.5	1358	15969	3081.5	6621.75	1990.5	3466.75	4583.5	3024.75	2169	12962	1678.75
YDSNNQDDWWLDSLD	NNQ motifs	4366.5	1810	866	3522.75	607.5	5424	959.5	1752	657.25	1176.5	524	1311.75
KNGAQTYENNQVLHM	NNQ motifs	406	0	15948.2	0	788.75	0	1197.25	0	2317.5	346.25	958	0
YYLYRVNAWNNQNQH	NNQ motifs	887.5	0	9245.75	562.5	3555.25	302.5	2381	433	1260.25	601.5	13785.8	188.75
IGHVHDTNNNQQNPP	NNQ motifs	3784	770.5	20345	2325.5	5538.75	3951	4759	1181.75	3546.75	1991.5	12265	1311.5
YQLHLAATNNQFAHL	NNQ motifs	197.75	0	12584.8	0	564	0	154.5	0	1122.25	139.5	782.5	0
DKIRNNQDKLKITES	NNQ motifs	1077.5	0	1277.5	346	1089.75	408	583	0	0	421.25	1106	627.75
YNIWISQFDNNQRIT	NNQ motifs	412.25	0	4502.5	93	447	447	651.5	0	483.5	0	427.75	0
AVYVMLLYSLWNNQQ	NNQ motifs	800.25	236.75	12999.5	804.5	4774.25	836	1974	1297.5	2015.5	1489	20462	803.5
DWIHKWRNNQFPGQN	NNQ motifs	592.5	177.5	3555.75	1494.5	4962	573.25	1917.75	1196.25	1003.25	2084.25	19012.5	557
MRFNNQVDSPPKWPY	NNQ motifs	0	0	0	0	0	0	0	0	0	0	0	0
RWRQSQSTQINNQGW	NNQ motifs	77.75	0	9969.5	0	2085	0	371.25	0	727.25	0	7035.75	0
RTKNNQKDKYPIIKP	NNQ motifs	1909	0	0	0	0	166.75	0	0	124.25	0	0	0
DGNNQRDSFDLTSWV	NNQ motifs	704	1514.75	0	802.75	295	1059.5	0	529.75	335	360.25	2163.75	801.75
YSNNQYFIAEIDHKW	NNQ motifs	0	0	0	0	0	0	0	0	0	0	0	0
PQRNNQEVIMEKFQV	NNQ motifs	201	310.75	3624.5	528.5	3473.5	182	550	903.25	973.25	392.5	9342.5	601.75
YHRNNQPETDQDKVF	NNQ motifs	0	274	1807	638.25	1574.75	2141.5	598	0	521	587.5	5746.5	2293
ANNNQFANSRVYMYH	NNQ motifs	0	0	323	0	0	0	0	0	0	0	0	0
IMHNYTWNNQVKGEL	NNQ motifs	0	127.75	13970	1570.5	218	220.25	149.75	456	1184.5	7813.5	0	125.5
NSNNQWAQMTRWIAN	NNQ motifs	409	250.5	0	0	0	0	1074.75	1667	125.5	0	1047.75	0
RKKWTRVFYDWNNQQ	NNQ motifs	572.25	0	15405	0	5224.25	0	1795	0	1584	394.5	21608.5	0
FNNQYENIKMRAAYE	NNQ motifs	0	651.25	1280	0	0	1399.25	0	1473	574	0	0	688
SLKRNNQMSHPWDHE	NNQ motifs	392.5	1282	2547.25	1324.5	824	1692.5	476.5	1954.75	1037.75	575.5	1449.75	942.75
ANNQNDLKTGFTRVN	NNQ motifs	0	0	173	0	260	1957.75	458	0	0	0	1392	9781.5
KMQQDNNQIATWDFI	NNQ motifs	0	0	1809.75	377.75	169.75	0	324	0	322.5	0	744.5	0
SIVFHLNNQVHERWD	NNQ motifs	565.5	1050.5	5764.25	2470.5	1006	1676	682.75	1710.75	2011	1215.5	1151	651.75
SMKNNQFQDMQAIEQ	NNQ motifs	369.75	810.75	2027.25	1043.75	4065.75	382.5	1404.5	2770.5	903.5	4825	18384.2	1595
FIDWNNQWHHEALAT	NNQ motifs	0	0	0	0	299.5	0	0	0	0	0	0	0
QRLMWNNQVQHGVHN	NNQ motifs	298.25	111.5	767.5	0	958.5	0	1122	366.75	472	0	2500.75	0
PSNNQPGYYGYMPQQ	NNQ motifs	0	0	0	662	3472	0	1611.75	1004	0	1438.25	21695	0
RNNQRSFITERTPRM	NNQ motifs	0	0	0	0	0	0	0	0	0	0	0	0
TEVNNQKIYIIVRKT	NNQ motifs	283.5	0	0	0	0	0	489.5	0	0	0	0	0
IYTLRDKMNHNNQAA	NNQ motifs	2146.5	0	36341	2882.75	4782.25	1817	3551.5	532	6038.5	2237	7203	426.25
NVNNQSYHSWVMSNK	NNQ motifs	0	0	0	0	0	0	0	0	0	0	0	0
QWAAMFILNNQWPTI	NNQ motifs	0	0	2996.25	0	0	0	86	0	0	0	0	0
KTFKSAGNNQLNWVA	NNQ motifs	0	0	4903.5	0	0	0	0	0	347.5	0	0	0
LNNQIWYYIGTLTMM	NNQ motifs	0	0	0	0	0	0	0	0	0	0	0	0
RNRMNFNNQQLRKHV	NNQ motifs	0	0	2206	0	0	0	566.5	0	265.5	0	0	0
LLNNQLDIARGVTYS	NNQ motifs	0	0	110.25	0	0	0	0	0	0	0	0	0
AFFSPHNNQNAAGRR	NNQ motifs	214.75	147.75	999.75	0	378	0	647.25	469.5	344	0	1438	802.5
